# Supplementary material for: Associations of myeloid cells with cellular and humoral responses following vaccinations in patients with neuroimmunological diseases
Source: Nat Commun. 2023 Nov 25;14:7728. doi: 10.1038/s41467-023-43553-z (PMC10676398; doi:10.1038/s41467-023-43553-z)
Supplement: Supplementary file 4 — Source Data [file 41467_2023_43553_MOESM4_ESM.zip]

Archive with 3 entries (2 files):
- Source data files/
- Source data files/Source data - main figures.xlsx
- Source data files/Source data - supplementary figures.xlsx
