# Supplementary material for: Associations of myeloid cells with cellular and humoral responses following vaccinations in patients with neuroimmunological diseases
Source: Nat Commun. 2023 Nov 25;14:7728. doi: 10.1038/s41467-023-43553-z (PMC10676398; doi:10.1038/s41467-023-43553-z)
Supplement: Supplementary file 4 — Source Data [file 41467_2023_43553_MOESM4_ESM.zip › Source data files/Source data - main figures.xlsx]

## Sheet: Figure 1C
The cluster abundance of All cells without granulocytes (C1,C2 and C3) in MS at T0- Panel A (Fig. 1C).
	Cluster abundance
Group	Sample.no	C4	C5	C6	C7	C8	C9	C10	C11	C12	C13	C14	C15	C16	C17	C18
MS_Untreated	1	1.05241	0.0841928	9.46595	8.44224	0.342512	0.0765389	0.769216	1.52121	0.518551	0.478368	0.960563	2.0876	0.0861063	0.0133943	3.24716
	2	0.48582	0.00295631	7.25477	7.38584	0.210883	0.0473009	0.304499	0.221723	1.31457	0.573523	0.551844	1.7255	0.00591261	0	2.37293
	3	0.407374	5.00659	0	6.6087	0.799343	0.0513496	0.345754	0.316656	0.0736012	0.265306	0.826729	1.90336	0.943122	1.64661	0.00513496
	4	0.815354	0.00627195	14.2373	7.13748	0.0627195	0.163071	0.426493	1.17285	0.627195	1.16658	0.809082	2.09483	0.633467	0.0313598	5.93954
	5	0.861937	12.811	0	7.54844	0.057856	0.0318798	0.935142	1.3177	0.142869	0.537234	0.907985	2.79008	2.40516	2.75111	0.00118074
	6	1.2823	0.000894839	16.508	5.40214	0.338249	0.02774	1.5087	1.30646	0.415205	0.0519006	0.620123	4.22722	0.119014	0	5.19722
	7	1.00933	0.00195417	8.90322	7.70238	1.35033	0.515902	1.64151	1.34252	1.23406	2.09194	0.699595	1.97958	0.022473	0.000977087	1.36011
MS_aCD20	1	0.244092	0	2.29427	3.38875	0.541333	0.279525	0.229328	0.367122	1.36318	2.38679	0.51279	0.0944873	0	0	2.04427
	2	0.901604	0.0190724	8.28955	5.342	0.136974	0.071088	0.56697	0.743823	0.213264	0.788903	0.535761	0.714348	0.65713	0.0173385	3.49718
	3	0.259485	0.000826385	0.878447	0.676809	4.83848	1.32469	0.437984	0.303283	0.236346	0.423935	0.238825	0.042972	0.00165277	0	0.0884232
	4	0.97837	0.00117876	2.88089	4.44156	0.618848	0.510403	0.648317	0.663641	5.71226	1.52649	0.592916	0.16149	0.00589379	0	0.0106088
	5	0.405631	0.00166583	6.25437	3.37831	0.485591	0.294853	0.492254	0.428952	2.27136	0.710478	0.232384	0.0324838	0.00166583	0	0.00666333
	6	0.322686	0.0022357	3.16426	1.76248	0.970295	0.513466	0.256361	0.991907	1.67752	1.094	0.241456	0.127435	0.000745234	0	0
	7	0.438342	0.00352082	6.65434	1.8986	0.815069	0.681278	0.306311	0.878444	2.72071	0.997271	0.488513	0.103864	0.000880204	0	0.00176041
	8	0.347985	0	2.71601	8.17024	2.73452	1.38947	0.535551	1.01064	0.418322	1.41168	0.521977	0.123399	0.00246798	0	0.241862
	9	0.511703	0	4.13416	4.48627	0.85495	0.482572	0.547168	0.875215	0.990475	1.44138	0.320448	0.11906	0	0.00126659	1.47685
	10	0.909876	0	16.0582	7.34523	0.298013	0.100777	1.32738	1.49439	0.944428	1.03225	0.647855	0.125252	0.675209	0.00143968	4.28592
	11	0.754009	0.00302815	4.77842	4.22956	0.15595	0.0908444	0.691932	1.61703	0.862265	0.901631	0.268748	0.124154	0.12264	0.000757037	1.81159
	12	0.410153	0.000821949	2.17981	1.74993	1.24772	0.774276	0.190692	1.0184	2.57763	1.51156	0.385494	0.153705	0.000821949	0	0.000821949
	13	0.297101	0	8.02365	7.79042	0.217745	0.0870979	1.06066	1.26195	0.868076	1.68486	1.20002	0.0851624	0.00967754	0.000967754	0.826462
	14	1.1951	0.00131258	7.36159	6.95994	0.110256	0.0459402	1.92752	1.00084	0.597223	1.02709	0.444307	0.0787546	0.0334707	0	2.21169
	15	0.532087	0.00270095	1.86096	1.06598	1.30816	1.79883	0.197169	0.912921	1.86816	0.932728	0.0873307	0.0702247	0.000900317	0	0
MS_FTY	1	0.199362	0.00284803	0.123889	3.98297	0.277683	0.0740488	1.1506	1.51658	0.635111	0.506949	0.749032	0.262019	0.0313283	0	0.22357
	2	0.589469	0.00427926	0.909344	2.41671	0.942508	1.06447	1.35332	1.16396	8.59062	1.41858	0.836596	0.273873	0	0	0.00106982
	3	0.436844	0.00143227	0.111717	1.56977	1.51821	1.49243	0.638795	0.863662	0.720434	1.13723	0.95676	0.240622	0	0	0
	4	0.128033	0.00263985	0.263985	0.139912	0.632243	3.16254	0.448774	1.87033	2.16599	0.161031	0.0805153	0.201948	0.00395977	0	0
	5	0.188447	0	0.0959063	4.72801	1.53955	0.905221	1.68761	2.52722	0.627597	1.49244	0.614137	0.104319	0.00336513	0	0.0471119
	6	0.461131	0	0.154099	8.56886	0.812524	0.300027	1.06469	0.604723	4.10815	1.90173	1.16859	0.22181	0.00466968	0	0.0817194
	7	0.0727604	0	0.27746	1.83938	1.03126	0.581113	0.403578	0.690739	0.949766	0.990512	0.270669	0.258057	0.00194028	0	0.0223132
	8	0.620972	0	0.252428	9.3903	1.12751	0.284402	0.922202	0.864985	0.799354	1.46745	0.600777	0.218771	0.232233	0	1.26382
	9	0.548429	0	1.63009	4.52659	0.229194	0.0841938	0.268952	0.688752	0.788147	0.595203	0.383549	0.308711	0.00584679	0.00116936	0.85597
MS_IFNβ	1	0.432948	0.00156865	2.68083	6.73736	1.65022	0.81413	0.158434	0.644716	0.247847	2.12082	0.439223	0.980408	0.00627461	0	0.508243
	2	0.179019	0.00298365	1.42171	0.860783	3.92201	1.9886	0.213331	0.771273	1.97965	0.577336	0.0954768	1.57089	0.00298365	0	0.366989
	3	0.118459	0	1.54867	3.00153	5.32019	2.59912	0.168978	1.01212	1.16891	1.62532	0.130653	0.707268	0	0	0.357118

## Sheet: Figure 1D
The differential analysis of the cluster abundance in MS between treatments at T0- Panel A (Fig. 1D).
		Cluster abundance												Differentially abundant clusters
MS Group	Sample-no	C15	C10	C16	C1	C2	C4	C14	C8	C9	C6			Comparison	Cluster-id	P-adj
Untreated	1	2.0876	0.769216	0.0861063	70.3354	0.0516638	1.05241	0.960563	0.342512	0.0765389	9.46595			Untreated vs aCD20	C1	0.0124
	2	1.7255	0.304499	0.00591261	76.2747	0.567611	0.48582	0.551844	0.210883	0.0473009	7.25477			Untreated vs FTY	C1	0.0342
	3	1.90336	0.345754	0.943122	78.5376	0.044503	0.407374	0.826729	0.799343	0.0513496	0			Untreated vs IFNβ	C1	0.0378
	4	2.09483	0.426493	0.633467	58.1473	0.112895	0.815354	0.809082	0.0627195	0.163071	14.2373			Untreated vs FTY	C2	0.05
	5	2.79008	0.935142	2.40516	64.5732	0.0354221	0.861937	0.907985	0.057856	0.0318798	0			Untreated vs FTY	C4	0.0307
	6	4.22722	1.5087	0.119014	61.9908	0.0456368	1.2823	0.620123	0.338249	0.02774	16.508			Untreated vs IFNβ	C4	0.0171
	7	1.97958	1.64151	0.022473	66.2211	0.010748	1.00933	0.699595	1.35033	0.515902	8.90322			Untreated vs FTY	C6	0.0093
aCD20	1	0.0944873	0.229328	0	83.6163	0.0639757	0.244092	0.51279	0.541333	0.279525	2.29427			Untreated vs IFNβ	C8	0.0063
	2	0.714348	0.56697	0.65713	68.7195	0.246207	0.901604	0.535761	0.136974	0.071088	8.28955			Untreated vs FTY	C9	0.0277
	3	0.042972	0.437984	0.00165277	89.7966	0.0347082	0.259485	0.238825	4.83848	1.32469	0.878447			Untreated vs IFNβ	C9	0.0035
	4	0.16149	0.648317	0.00589379	78.9945	0.0907644	0.97837	0.592916	0.618848	0.510403	2.88089			Untreated vs IFNβ	C10	0.0275
	5	0.0324838	0.492254	0.00166583	81.2144	0.0516408	0.405631	0.232384	0.485591	0.294853	6.25437			Untreated vs aCD20	C14	0.0193
	6	0.127435	0.256361	0.000745234	87.723	0.0417331	0.322686	0.241456	0.970295	0.513466	3.16426			Untreated vs IFNβ	C14	0.0129
	7	0.103864	0.306311	0.000880204	82.9698	0.0167239	0.438342	0.488513	0.815069	0.681278	6.65434			Untreated vs aCD20	C15	<0.0001
	8	0.123399	0.535551	0.00246798	79.6602	0.0283817	0.347985	0.521977	2.73452	1.38947	2.71601			Untreated vs FTY	C15	0.0327
	9	0.11906	0.547168	0	77.974	0.0633296	0.511703	0.320448	0.85495	0.482572	4.13416			Untreated vs aCD20	C16	0.0188
	10	0.125252	1.32738	0.675209	58.9044	0.0201555	0.909876	0.647855	0.298013	0.100777	16.0582			Untreated vs FTY	C16	0.0412
	11	0.124154	0.691932	0.12264	82.2861	0.0605629	0.754009	0.268748	0.15595	0.0908444	4.77842			* Kruskal-Wallis test with correction for multiple comparison using Dunn's test
	12	0.153705	0.190692	0.000821949	86.0343	0.0526048	0.410153	0.385494	1.24772	0.774276	2.17981
	13	0.0851624	1.06066	0.00967754	74.0613	0.0774204	0.297101	1.20002	0.217745	0.0870979	8.02365
	14	0.0787546	1.92752	0.0334707	69.9485	0.141102	1.1951	0.444307	0.110256	0.0459402	7.36159
	15	0.0702247	0.197169	0.000900317	85.134	0.0189067	0.532087	0.0873307	1.30816	1.79883	1.86096
FTY	1	0.262019	1.1506	0.0313283	89.5463	0.140977	0.199362	0.749032	0.277683	0.0740488	0.123889
	2	0.273873	1.35332	0	79.1311	0.212893	0.589469	0.836596	0.942508	1.06447	0.909344
	3	0.240622	0.638795	0	84.7076	0.196222	0.436844	0.95676	1.51821	1.49243	0.111717
	4	0.201948	0.448774	0.00395977	83.5604	0.138592	0.128033	0.0805153	0.632243	3.16254	0.263985
	5	0.104319	1.68761	0.00336513	78.056	0.141336	0.188447	0.614137	1.53955	0.905221	0.0959063
	6	0.22181	1.06469	0.00466968	73.7798	1.84452	0.461131	1.16859	0.812524	0.300027	0.154099
	7	0.258057	0.403578	0.00194028	81.3268	0.202759	0.0727604	0.270669	1.03126	0.581113	0.27746
	8	0.218771	0.922202	0.232233	77.8133	0.109385	0.620972	0.600777	1.12751	0.284402	0.252428
	9	0.308711	0.268952	0.00584679	76.462	0.0806857	0.548429	0.383549	0.229194	0.0841938	1.63009
IFNβ	1	0.980408	0.158434	0.00627461	79.6311	0.0109806	0.432948	0.439223	1.65022	0.81413	2.68083
	2	1.57089	0.213331	0.00298365	85.5681	0.0119346	0.179019	0.0954768	3.92201	1.9886	1.42171
	3	0.707268	0.168978	0	81.6947	0.0261306	0.118459	0.130653	5.32019	2.59912	1.54867

## Sheet: Figure 1E
The cluster abundance of All cells without granulocytes (C1,C2 and C3) in NMOSD at T0 - Panel A (Fig. 1E).
	Cluster abundance
Group	Sample.no	C4	C5	C6	C7	C8	C9	C10	C11	C12	C13	C14	C15	C16	C17	C18
NMOSD_Untreated	1	0.266679	0.000755464	1.47693	3.02488	0.0513715	0.0279522	0.136739	0.125407	0.190377	0.241748	0.190377	0.131451	0.00982103	0	1.35606
	2	0.454513	0.0396608	5.4613	5.69767	0.253036	0.0515591	1.07719	0.958205	1.03753	0.477516	0.260175	1.01611	0.0594912	0.0166575	3.04278
NMOSD_aCD20	1	0.481523	0.0046599	6.12544	4.35546	0.291244	0.0838783	0.549092	1.13624	2.41383	0.757235	0.560742	0.104848	0.0031066	0.000776651	3.23397
	2	0.554723	7.91362	0.00278289	5.8283	0.0491644	0.0324671	0.584871	0.418362	0.0667894	0.0616875	0.477266	0.134506	0.276434	3.10432	0.00463815
	3	1.13692	10.254	0.0217073	7.54057	0.282195	0.176372	0.420578	0.634938	0.309329	0.173658	0.214359	0.143811	0.984968	5.72258	0.00542682
	4	0.362299	0.0100854	5.85264	4.99694	0.0884413	0.0364627	0.485652	0.253687	0.730029	0.201708	0.166797	0.0465481	0.027153	0.00465481	3.11795
NMOSD_MMF	1	0.316604	0.00726897	7.21001	5.8281	0.147802	0.0654207	0.688129	0.839162	1.09115	0.775357	0.576671	1.03381	1.19696	0.0234222	4.27011

## Sheet: Figure 1F
The proportion of clusters as in Fig.1D in NMOSD patients at T0-Panel A (Fig. 1F).
		Cluster abundance
Group	Sample-no	C15	C10	C16	C1	C2	C4	C14	C8	C9	C6
NMOSD_Untreated	1	0.131451	0.136739	0.00982103	91.4534	0.0468388	0.266679	0.190377	0.0513715	0.0279522	1.47693
	2	1.01611	1.07719	0.0594912	79.1463	0.0531455	0.454513	0.260175	0.253036	0.0515591	5.4613
NMOSD_aCD20	1	0.104848	0.549092	0.0031066	78.2367	0.0349493	0.481523	0.560742	0.291244	0.0838783	6.12544
	2	0.134506	0.584871	0.276434	78.8319	0.446654	0.554723	0.477266	0.0491644	0.0324671	0.00278289
	3	0.143811	0.420578	0.984968	70.025	0.0271341	1.13692	0.214359	0.282195	0.176372	0.0217073
	4	0.0465481	0.485652	0.027153	82.8944	0.0139644	0.362299	0.166797	0.0884413	0.0364627	5.85264
NMOSD_MMF	1	1.03381	0.688129	1.19696	68.2968	0.0137303	0.316604	0.576671	0.147802	0.0654207	7.21001

## Sheet: Figure 2A
The PCA analysis of the cluster abundance in Untreated and aCD20-MS at T0- Panel A (Fig. 2A).
	Cluster abundance
Sample-no at T0	C1	C2	C3	C4	C5	C6	C7	C8	C9	C10	C11	C12	C13	C14	C15	C16	C17	C18
1	70.3354	0.0516638	0.466887	1.05241	0.0841928	9.46595	8.44224	0.342512	0.0765389	0.769216	1.52121	0.518551	0.478368	0.960563	2.0876	0.0861063	0.0133943	3.24716
2	76.2747	0.567611	0.699659	0.48582	0.00295631	7.25477	7.38584	0.210883	0.0473009	0.304499	0.221723	1.31457	0.573523	0.551844	1.7255	0.00591261	0	2.37293
3	78.5376	0.044503	2.2183	0.407374	5.00659	0	6.6087	0.799343	0.0513496	0.345754	0.316656	0.0736012	0.265306	0.826729	1.90336	0.943122	1.64661	0.00513496
4	58.1473	0.112895	6.41621	0.815354	0.00627195	14.2373	7.13748	0.0627195	0.163071	0.426493	1.17285	0.627195	1.16658	0.809082	2.09483	0.633467	0.0313598	5.93954
5	64.5732	0.0354221	2.29181	0.861937	12.811	0	7.54844	0.057856	0.0318798	0.935142	1.3177	0.142869	0.537234	0.907985	2.79008	2.40516	2.75111	0.00118074
6	61.9908	0.0456368	0.958372	1.2823	0.000894839	16.508	5.40214	0.338249	0.02774	1.5087	1.30646	0.415205	0.0519006	0.620123	4.22722	0.119014	0	5.19722
7	66.2211	0.010748	3.91226	1.00933	0.00195417	8.90322	7.70238	1.35033	0.515902	1.64151	1.34252	1.23406	2.09194	0.699595	1.97958	0.022473	0.000977087	1.36011
8	83.6163	0.0639757	2.57379	0.244092	0	2.29427	3.38875	0.541333	0.279525	0.229328	0.367122	1.36318	2.38679	0.51279	0.0944873	0	0	2.04427
9	68.7195	0.246207	8.53923	0.901604	0.0190724	8.28955	5.342	0.136974	0.071088	0.56697	0.743823	0.213264	0.788903	0.535761	0.714348	0.65713	0.0173385	3.49718
10	89.7966	0.0347082	0.416498	0.259485	0.000826385	0.878447	0.676809	4.83848	1.32469	0.437984	0.303283	0.236346	0.423935	0.238825	0.042972	0.00165277	0	0.0884232
11	78.9945	0.0907644	2.16184	0.97837	0.00117876	2.88089	4.44156	0.618848	0.510403	0.648317	0.663641	5.71226	1.52649	0.592916	0.16149	0.00589379	0	0.0106088
12	81.2144	0.0516408	3.7373	0.405631	0.00166583	6.25437	3.37831	0.485591	0.294853	0.492254	0.428952	2.27136	0.710478	0.232384	0.0324838	0.00166583	0	0.00666333
13	87.723	0.0417331	1.1104	0.322686	0.0022357	3.16426	1.76248	0.970295	0.513466	0.256361	0.991907	1.67752	1.094	0.241456	0.127435	0.000745234	0	0
14	82.9698	0.0167239	1.02456	0.438342	0.00352082	6.65434	1.8986	0.815069	0.681278	0.306311	0.878444	2.72071	0.997271	0.488513	0.103864	0.000880204	0	0.00176041
15	79.6602	0.0283817	0.687332	0.347985	0	2.71601	8.17024	2.73452	1.38947	0.535551	1.01064	0.418322	1.41168	0.521977	0.123399	0.00246798	0	0.241862
16	77.974	0.0633296	5.7212	0.511703	0	4.13416	4.48627	0.85495	0.482572	0.547168	0.875215	0.990475	1.44138	0.320448	0.11906	0	0.00126659	1.47685
17	58.9044	0.0201555	5.82925	0.909876	0	16.0582	7.34523	0.298013	0.100777	1.32738	1.49439	0.944428	1.03225	0.647855	0.125252	0.675209	0.00143968	4.28592
18	82.2861	0.0605629	1.24078	0.754009	0.00302815	4.77842	4.22956	0.15595	0.0908444	0.691932	1.61703	0.862265	0.901631	0.268748	0.124154	0.12264	0.000757037	1.81159
19	86.0343	0.0526048	1.7113	0.410153	0.000821949	2.17981	1.74993	1.24772	0.774276	0.190692	1.0184	2.57763	1.51156	0.385494	0.153705	0.000821949	0	0.000821949
20	74.0613	0.0774204	2.44745	0.297101	0	8.02365	7.79042	0.217745	0.0870979	1.06066	1.26195	0.868076	1.68486	1.20002	0.0851624	0.00967754	0.000967754	0.826462
21	69.9485	0.141102	6.91531	1.1951	0.00131258	7.36159	6.95994	0.110256	0.0459402	1.92752	1.00084	0.597223	1.02709	0.444307	0.0787546	0.0334707	0	2.21169
22	85.134	0.0189067	4.20898	0.532087	0.00270095	1.86096	1.06598	1.30816	1.79883	0.197169	0.912921	1.86816	0.932728	0.0873307	0.0702247	0.000900317	0	0

## Sheet: Figure 2B
The PCA analysis of the cluster abundance in Untreated and aCD20-NMOSD at T0- Panel A (Fig. 2B).
	Cluster abundance
Sample-no at T0	C1	C2	C3	C4	C5	C6	C7	C8	C9	C10	C11	C12	C13	C14	C15	C16	C17	C18
1	91.4534	0.0468388	1.26918	0.266679	0.000755464	1.47693	3.02488	0.0513715	0.0279522	0.136739	0.125407	0.190377	0.241748	0.190377	0.131451	0.00982103	0	1.35606
2	79.1463	0.0531455	0.897128	0.454513	0.0396608	5.4613	5.69767	0.253036	0.0515591	1.07719	0.958205	1.03753	0.477516	0.260175	1.01611	0.0594912	0.0166575	3.04278
3	78.2367	0.0349493	1.62631	0.481523	0.0046599	6.12544	4.35546	0.291244	0.0838783	0.549092	1.13624	2.41383	0.757235	0.560742	0.104848	0.0031066	0.000776651	3.23397
4	78.8319	0.446654	1.21149	0.554723	7.91362	0.00278289	5.8283	0.0491644	0.0324671	0.584871	0.418362	0.0667894	0.0616875	0.477266	0.134506	0.276434	3.10432	0.00463815
5	70.025	0.0271341	1.92652	1.13692	10.254	0.0217073	7.54057	0.282195	0.176372	0.420578	0.634938	0.309329	0.173658	0.214359	0.143811	0.984968	5.72258	0.00542682
6	82.8944	0.0139644	0.710634	0.362299	0.0100854	5.85264	4.99694	0.0884413	0.0364627	0.485652	0.253687	0.730029	0.201708	0.166797	0.0465481	0.027153	0.00465481	3.11795

## Sheet: Figure 2C
The PCA analysis of the cluster abundance in Untreated and aCD20-MS at T1- Panel A (Fig. 2C).
	Cluster abundance
Sample-no at T1	C1	C2	C3	C4	C5	C6	C7	C8	C9	C10	C11	C12	C13	C14	C15	C16	C17	C18
1	58.2915	0.0487701	7.3968	0.662773	0.0112546	13.4931	6.86158	0.285118	0.156314	0.293871	1.03918	0.696537	0.716546	1.04418	1.83201	0.980404	0.038766	6.15129
2	74.2413	0.0770507	1.87885	0.574917	6.49449	0.00296349	7.04718	0.680121	0.0355619	0.334874	0.428224	0.151138	0.105204	1.36617	2.68789	1.34394	2.53527	0.0148174
3	73.1596	0.393382	0.713799	0.501245	0	8.53465	7.65192	0.207002	0.0333106	0.470314	0.282347	1.50611	0.342623	0.695557	2.0145	0.00713799	0	3.48651
4	76.8464	0.0174633	0.284785	0.91212	0.0510465	8.14057	6.99605	0.214932	0.077913	0.392252	0.655544	0.319712	0.173289	0.455388	2.06738	0.0295532	0.00268666	2.36291
5	59.8741	0.03633	3.36438	1.14825	14.7764	0	7.25389	0.0770637	0.0638527	0.995222	1.5787	0.164035	0.493207	0.982011	3.44254	2.62567	3.12108	0.00330273
6	72.4982	0.0467753	0.306483	1.07304	0.00139628	10.5419	6.4145	0.222706	0.0258311	1.11353	0.767254	0.435639	0.0726064	0.425167	2.71017	0.0488697	0	3.29591
7	65.6821	0.010284	3.1932	0.964643	0.0010284	8.14702	8.56764	1.32459	0.583105	1.63516	1.89021	1.61048	2.27894	0.666406	2.07224	0.0318805	0	1.34104
8	84.4618	0.0391275	2.73165	0.290272	0.00545966	3.13748	2.28214	0.493189	0.245685	0.186538	0.258424	0.888104	1.88995	0.426763	0.0618761	0.00363977	0	2.59789
9	68.2249	0.283019	5.0154	1.01078	0.0154024	7.90913	8.42126	0.12707	0.115518	0.670004	0.693107	0.200231	1.01078	0.673854	1.07047	0.791298	0.0288795	3.73893
10	92.8663	0.0255879	0.456417	0.0386794	0	0.221365	0.333833	3.59243	1.40674	0.277897	0.121989	0.113063	0.402861	0.0969961	0.0267781	0	0	0.0190422
11	84.4023	0.0811187	4.23405	0.297141	0	2.55083	0.724778	1.78461	2.75451	0.183399	0.671875	1.42399	0.713316	0.12256	0.0555487	0	0	0
12	77.686	0.122771	1.85171	1.20519	0.00225268	2.80684	2.65704	1.72218	2.42839	0.344661	0.910084	6.04395	1.54421	0.465179	0.207247	0.00225268	0	0
13	78.2497	0.0167331	1.10532	0.570786	0.00278886	8.15183	2.03029	1.95778	1.42882	0.380214	0.765076	3.29922	1.19735	0.727891	0.114343	0.000929619	0	0.000929619
14	84.274	0.0401052	1.92623	0.475365	0.00235913	2.70238	2.20815	1.22439	0.940113	0.319662	1.64195	2.52899	1.31639	0.225297	0.173396	0	0	0.00117957
15	62.7415	0.0194538	5.16872	0.968201	0.00149645	11.1321	10.7295	0.284325	0.101758	1.20763	1.89749	0.805088	1.53535	0.457912	0.148148	0.387579	0.00149645	2.41227
16	80.1706	0.0369422	5.63068	0.323889	0	3.12033	3.83082	0.840221	0.3909	0.304988	0.851389	1.53525	1.58852	0.286947	0.0953625	0	0	0.993144
17	78.7306	0.0741758	0.94666	0.980443	0.000734414	6.53702	5.54776	0.196089	0.0719726	0.665379	1.73983	1.51069	0.717522	0.368676	0.0962082	0.0242357	0.00146883	1.7905
18	80.8331	0.0399112	3.09051	0.554418	0.0026029	3.8844	0.86156	1.81769	2.80246	0.288054	1.02641	2.69661	1.43767	0.375685	0.283716	0.00173527	0	0.00347054
19	81.7504	0.070215	3.26672	0.117409	0.000575533	5.48483	4.86613	0.124315	0.0552512	0.638266	0.585317	0.513951	1.42675	0.390211	0.0799991	0.00633086	0	0.623302
20	64.4645	0.216624	5.55359	1.6983	0.00308361	9.26009	9.53067	0.225104	0.0940502	1.88717	1.26197	0.910436	1.62121	0.52036	0.107926	0.0277525	0	2.61722
21	83.9203	0.0167951	4.71776	0.455708	0.000559838	2.24215	1.13647	1.0956	1.82899	0.326946	0.869989	2.2108	1.01443	0.10469	0.0576633	0.000559838	0	0.000559838
22	63.6262	0.116092	3.42715	0.658504	0.0136579	5.9363	3.21253	1.40579	1.49261	1.41261	3.07887	4.35881	2.06039	0.767767	8.43276	0	0	0

## Sheet: Figure 2D
The PCA analysis of the cluster abundance in Untreated and aCD20-NMOSD at T1- Panel A (Fig. 2D).
	Cluster abundance
Sample-no at T1	C1	C2	C3	C4	C5	C6	C7	C8	C9	C10	C11	C12	C13	C14	C15	C16	C17	C18
1	78.4604	0.0480679	1.08675	0.810884	0	3.66674	9.82361	0.131664	0.0752367	0.202721	0.279003	0.374094	0.22989	0.476499	0.265418	0.0606073	0.00104495	4.0074
2	71.4438	0.0787785	0.947415	0.570108	0.0590839	7.18958	7.25799	0.197983	0.0331699	1.82538	1.37759	1.34856	0.589802	0.42188	1.37966	0.203166	0.0248774	5.05115
3	76.5063	0.0385602	1.25706	0.37789	0.0327761	5.96429	7.445	0.209189	0.0356682	0.999672	0.816511	0.883992	0.525382	0.293057	1.08836	0.102184	0.0192801	3.40486
4	69.4531	0.0982767	0.447959	0.633085	0.00914202	9.32258	6.31828	0.0674224	0.00457101	1.24903	2.0741	2.92659	0.132559	0.901632	0.0948485	0.0891347	0.00114275	6.17658
5	76.8488	0.343583	0.995836	0.59659	8.18579	0.0035421	7.98389	0.0592036	0.0328909	0.526761	0.338523	0.0586976	0.103733	0.527773	0.136624	0.236815	3.01686	0.00404811
6	49.6681	0.029372	3.39541	2.28514	17.2708	0	15.3322	0.381836	0.111614	0.405334	0.904658	0.299595	0.187981	0.252599	0.193855	1.53322	7.74247	0.00587441
7	73.0607	0.0431719	1.15913	0.517248	0.0301389	9.4408	7.71555	0.127072	0.0203641	0.654095	0.376329	1.06056	0.153138	0.333157	0.0390991	0.0855293	0.0138476	5.17004

## Sheet: Figure 2E
The PCA analysis of the cluster abundance in Untreated and aCD20-MS at T2- Panel A (Fig. 2E).
	Cluster abundance
Sample-no at T2	C1	C2	C3	C4	C5	C6	C7	C8	C9	C10	C11	C12	C13	C14	C15	C16	C17	C18
1	76.9429	0.062518	2.42378	0.456863	5.16976	0.00120227	7.81115	0.56146	0.0144272	0.256083	0.414783	0.0841589	0.0973839	0.801914	2.10397	0.839184	1.95249	0.00601135
2	53.9728	0.101593	7.50044	0.64729	0.0174159	13.6995	9.332	0.261238	0.161581	0.314453	1.01012	0.626971	1.24911	1.11075	2.19246	1.13784	0.0541827	6.61029
3	78.2428	0.417622	0.563345	0.574896	0.00266567	6.95563	7.06581	0.15994	0.0284338	0.3261	0.142169	0.967639	0.487818	0.46205	1.47945	0.00177711	0	2.12187
4	80.31	0.014221	0.47234	0.87256	0.0365683	6.30701	6.83014	0.198078	0.10361	0.202141	0.444914	0.390062	0.486561	0.227536	1.57955	0.00304736	0.00609471	1.51555
5	68.3201	0.0503593	2.87629	1.04011	11.4257	0.0019369	6.43824	0.0600438	0.0581069	0.726336	1.06529	0.180131	0.50553	0.7612	2.4095	1.73933	2.33783	0.00387379
6	63.9898	0.0320436	6.31328	0.795637	0.00136356	7.47776	5.76308	0.359298	0.121357	1.62673	1.7249	4.19294	1.23061	0.62451	2.07602	0.0109085	0	3.65979
7	75.0049	0.0599198	0.999183	0.888681	0.00311272	8.84168	5.49006	0.374305	0.0661453	1.22019	0.962608	0.697249	0.379752	0.383643	2.1719	0.00622544	0	2.45049
8	68.6242	0.0080928	3.99245	0.867278	0.0013488	9.05449	6.95036	0.894254	0.422174	1.23145	1.15322	0.99946	1.802	0.500405	1.99757	0.0161856	0	1.48503
9	77.0204	0.047598	1.30895	0.537177	6.73172	0.00113329	6.44613	0.758168	0.039665	0.186992	0.276522	0.0861297	0.141661	1.09475	2.85815	0.496379	1.96172	0.00679971
10	75.4902	0.0132079	0.392173	1.18261	0.0406397	8.43984	6.90062	0.130047	0.0497836	0.483612	0.880865	0.477516	0.279398	0.447036	2.23823	0.00711194	0.00711194	2.53998
11	74.9755	0.370138	0.470151	0.578575	0	7.40277	8.62254	0.354249	0.048604	0.385094	0.222457	1.37961	0.248628	0.816922	1.63291	0.00373877	0	2.48815
12	63.5002	0.074472	4.34917	0.465982	0.00957498	11.3676	8.73132	0.168094	0.158519	0.389382	0.870259	0.488324	1.20645	0.816001	1.55008	0.84047	0.0329805	4.98112
13	85.8831	0.0155255	0.791803	0.457486	0.00828029	3.70957	1.80303	0.968794	0.641722	0.359157	0.823889	2.3723	1.25343	0.358122	0.551674	0.00207007	0	0
14	67.076	0.0349274	2.91854	0.923481	11.9382	0	7.52616	0.0377216	0.0475013	0.821493	0.957011	0.156475	0.574207	0.652444	2.16969	1.83439	2.32896	0.00279419
15	76.8285	0.0258475	0.541276	0.847644	0.00228066	7.44863	6.25965	0.816475	0.17409	0.846124	0.751097	0.509347	0.343619	0.397595	2.17727	0.00304088	0.00304088	2.02446
16	69.7543	0.0278235	5.58616	0.725796	0.00238487	5.30554	5.70461	0.412583	0.171711	1.04219	1.34745	3.72119	1.63364	0.581908	1.51519	0.00238487	0.000794957	2.46437
17	60.6757	0.011518	2.9582	0.980947	0.000959831	11.6543	9.82867	0.940634	0.353218	2.33815	1.97245	1.70754	1.84767	0.720833	2.07324	0.0345539	0	1.90143
18	83.4057	0.0810537	4.08163	0.370531	0.00144739	2.69286	2.52207	0.560139	0.238095	0.154147	0.283688	1.31133	1.71298	0.411058	0.10783	0.00289477	0	2.06253
19	70.8406	0.214249	7.44885	0.783313	0.0102023	7.58828	6.41614	0.0963555	0.0827524	0.457972	0.7255	0.247124	0.771978	0.516919	0.0453438	0.524854	0.0215383	3.20807
20	84.6847	0.0432126	2.77401	0.494544	0.00360105	1.14633	0.734615	1.59647	4.16162	0.247272	2.21105	0.777827	0.781428	0.183654	0.156046	0.0024007	0	0.00120035
21	81.2751	0.129633	1.86436	0.782511	0.00235696	1.76772	2.38289	1.73708	2.34164	0.286371	0.674091	3.75228	2.11066	0.648165	0.242767	0.00235696	0	0
22	82.5823	0.0340633	0.863747	0.382806	0.00324412	5.53771	2.06488	1.53933	1.41768	0.242498	0.665856	2.93512	1.1914	0.447689	0.0908354	0.00081103	0	0
23	75.2428	0.0913696	3.64286	0.205581	0.000993147	9.11809	4.96474	0.348595	0.206575	0.97825	0.784586	0.553183	1.82739	0.705135	0.132089	0.0198629	0.00198629	1.17589
24	82.5753	0.176595	4.36033	0.340246	0.00184916	2.55924	0.736892	2.25043	2.97068	0.281073	0.685115	1.82143	0.951395	0.228372	0.0610224	0	0	0
25	81.058	0.0250042	0.273657	0.2681	0.00277824	1.98089	9.81691	2.02534	0.787631	0.372284	0.707062	0.351447	1.45997	0.613991	0.0986275	0.00138912	0	0.156971
26	84.9702	0.105765	0.478404	0.22014	0	1.26673	1.29378	6.55746	2.44613	0.451348	0.22137	0.302538	0.805539	0.547275	0.0344353	0.00122983	0	0.297619
27	62.2947	0.0242357	6.65381	0.86808	0	14.3531	6.56679	0.154227	0.0484715	1.26907	1.67116	1.09722	0.843845	0.424126	0.0605894	0.261085	0.00330487	3.40622
28	82.2738	0.0393188	3.20261	0.491486	0.000936163	3.29529	0.904333	1.86952	2.31888	0.303317	1.0822	2.26083	1.32748	0.433443	0.186296	0.00187233	0	0.00842547
29	87.3691	0.0951061	1.02391	0.270142	0	2.65791	0.909578	1.67852	1.46605	0.160871	1.10181	1.96991	1.03403	0.1376	0.124447	0.00101177	0	0
30	78.6279	0.211563	1.83637	1.07559	0.000846253	5.86707	5.10206	0.221718	0.0897028	0.679541	1.75513	0.742164	0.930032	0.36135	0.0888565	0.176021	0.000846253	2.23326
31	83.6296	0.386896	6.4359	0.300042	0	1.32334	3.32573	0.506123	0.329256	0.130281	0.484015	0.761159	1.75998	0.180815	0.0560605	0	0	0.390844
32	85.0065	0.0379073	1.9953	0.179772	0.00229741	2.45306	3.30023	0.509451	0.219977	0.190685	0.247546	1.13205	2.25721	0.575502	0.0832812	0.000574353	0.00172306	1.80691
33	69.8799	0.196151	8.56912	0.643581	0.00641017	6.64479	7.53708	0.0846143	0.0820502	0.424354	0.642299	0.183331	1.01922	0.643581	0.0474353	0.538455	0.0230766	2.83458
34	87.7609	0.0452982	0.792106	0.200781	0	0.951262	0.418702	4.72325	3.15251	0.43829	0.279135	0.369731	0.548475	0.127325	0.0746808	0	0	0.11753
35	81.0468	0.128251	1.80773	0.998089	0.00523473	1.61143	1.6472	1.7388	2.48039	0.299252	1.14815	5.14574	1.26768	0.476361	0.194558	0.00348982	0	0.000872456
36	77.194	0.0636249	4.73652	0.397302	0.00282777	3.27456	1.33754	3.07803	3.4004	0.388819	1.76595	2.36967	1.32481	0.251672	0.412855	0.00141389	0	0
37	85.4701	0.0242994	1.04256	0.34482	0.00231423	4.17371	2.26794	1.1224	0.841221	0.304321	0.779894	1.93816	1.14438	0.437389	0.102983	0.00115711	0	0.00231423
38	78.4431	0.0264365	5.30255	0.823598	0	3.68585	1.43367	1.34623	1.88411	0.526696	1.68177	3.34421	1.19066	0.212509	0.0976116	0.00101679	0	0
39	86.8177	0.022044	0.349555	0.129115	0.00104971	0.859716	5.01029	2.42064	1.6428	0.231987	0.415687	0.449278	1.25441	0.227788	0.0923749	0.00104971	0	0.0745297
40	77.6684	0.0368508	3.6801	0.658334	0.000995966	4.4201	2.5188	1.75788	1.47801	0.607539	1.09357	3.02973	1.91026	0.902346	0.221105	0.00199193	0	0.0139435
41	80.2903	0.0671659	1.07165	0.962377	0	5.3452	4.79685	0.320792	0.111275	0.696721	1.9418	1.63404	0.804988	0.333825	0.139344	0.0641585	0	1.41951
42	77.9521	0.11166	1.29791	1.16746	0.00552773	3.09885	3.12206	1.74455	1.33218	0.529557	0.978409	5.76985	1.92255	0.787149	0.179099	0	0	0.00110555
43	79.1201	0.0231913	3.73534	0.515619	0.000773042	3.65494	1.19203	2.09958	2.1908	0.597562	1.42317	2.83011	1.71847	0.67332	0.218771	0.00231913	0	0.00386521
44	79.3568	0.0769097	6.23727	0.246978	0.00108324	3.41761	1.93791	1.71801	1.20023	0.394298	0.869838	1.54036	1.38654	0.348802	0.146237	0.00216647	0	1.11898

## Sheet: Figure 2F
The PCA analysis of the cluster abundance in Untreated and aCD20-NMOSD at T2- Panel A (Fig. 2F).
	Cluster abundance
Sample-no at T2	C1	C2	C3	C4	C5	C6	C7	C8	C9	C10	C11	C12	C13	C14	C15	C16	C17	C18
1	92.0411	0.019359	0.711636	0.249344	0	1.10114	3.73474	0.0518821	0.0379436	0.0975693	0.0867283	0.134739	0.240051	0.105313	0.100667	0.0123898	0	1.27537
2	69.6629	0.112176	1.41823	1.10574	10.9198	0.00133543	6.80404	0.219011	0.0427339	0.416656	0.72247	0.157581	0.349884	0.645015	2.10865	1.23261	4.08109	0
3	91.489	0.027281	1.72935	0.237544	0	1.21034	3.36554	0.0379272	0.027281	0.0605504	0.0758544	0.119105	0.159028	0.162355	0.11977	0.00665389	0	1.17242
4	83.4424	0.134656	0.66759	0.360347	0.0139081	3.9518	5.32302	0.178909	0.0568968	0.849027	0.710578	0.832591	0.487416	0.211151	0.670751	0.0208622	0.00568968	2.08242
5	76.1578	0.00791311	5.42246	1.02574	7.08817	0.00197828	4.70534	0.0267068	0.0405547	0.316525	0.553918	0.0613266	0.492591	0.323449	1.21071	0.47083	2.09005	0.00395656
6	78.3944	0.0208952	1.11294	0.647751	5.83526	0	4.55515	0.109975	0.0351919	0.091279	0.243044	0.0395909	0.454196	0.646651	0.792918	0.65105	6.36644	0.00329924
7	82.8941	0.0360855	3.77598	0.90791	0.00144342	1.96594	3.61721	0.187644	0.11836	0.587471	0.985855	2.30803	1.19226	0.627887	0.0938222	0	0	0.700058
8	83.6427	0.0241907	0.64362	0.362861	0.0014661	3.62054	4.49214	0.148076	0.0227246	0.505806	1.24692	2.05914	0.339403	0.544658	0.107026	0.00513136	0.0014661	2.23214
9	82.2872	0.0154468	4.0405	0.288808	4.00212	0	5.02113	0.0631913	0.0308935	0.34919	0.39085	0.0383829	0.456382	0.281318	0.0491488	0.212978	2.46867	0.00374467
10	77.8457	0.351348	1.00405	0.525671	7.57651	0.00450446	7.42155	0.0418915	0.0238737	0.697291	0.411708	0.0522518	0.128377	0.529725	0.163962	0.165314	3.05132	0.00495491
11	73.1951	0.0163368	1.44141	0.409676	0.0175935	10.2796	5.99686	0.173421	0.0138234	0.764059	0.356896	1.09833	0.0590638	0.349356	0.0377003	0.142004	0.0314169	5.61734
12	82.7858	0.0390622	3.3019	0.543041	4.15361	0	4.43318	0.10723	0.0696992	0.394452	0.435046	0.0176163	0.668653	0.638782	0.10723	0.170035	2.13387	0.000765926
13	77.5441	0.0236295	2.3275	1.09483	6.37996	0.0078765	7.23456	0.126024	0.118147	0.40564	0.40564	0.153592	0.255986	0.106333	0.0866415	0.531664	3.19786	0
14	73.9385	0.0508723	4.47924	0.349902	0.00372236	5.70142	1.13656	1.15269	2.13167	0.924386	1.35742	7.24123	0.911979	0.286622	0.333772	0	0	0
15	72.8428	0.0288486	0.657107	0.39747	0.0192324	10.7039	7.00167	0.196598	0.0769297	0.823788	0.487221	1.11121	0.267117	0.203009	0.0897513	0.0523549	0.0192324	5.0218
16	81.6757	0.0153075	1.61239	0.216856	0.00255125	3.28346	5.93038	0.301047	0.0854668	0.945237	1.22077	1.80118	1.22077	0.743689	0.0956718	0.030615	0.00127562	0.817675
17	76.5701	0.201476	1.8663	0.817215	0.000706934	5.8011	4.08678	0.376089	0.1223	0.763488	0.397297	3.34592	1.13887	0.707641	0.130783	0.0021208	0.00141387	3.6704
18	77.2601	0.0978848	2.03876	0.319655	0.0030589	6.40992	6.94676	0.175887	0.0489424	1.24803	0.746371	0.587309	1.0125	0.885551	0.091767	0.0458835	0.00152945	2.08005
19	79.2131	0.248039	2.24985	0.492991	0.0452852	4.61703	3.84615	0.355077	0.118359	0.753381	0.921142	3.53019	0.665898	0.444618	0.049402	0.00514604	0.0288179	2.41555

[truncated: 35 more sheets: Figure 2G, Figure 2H, Figure 3C, Figure 3D, Figure 3E, Figure 3F, Figure 3G, Figure 3H, Figure 3I, Figure 4C, Figure 4D, Figure 4E, Figure 4F, Figure 4G, Figure 4H, Figure 4I, Figure 4J, Figure 5C, Figure 5D, Figure 5E …]
