# Supplementary material for: Associations of myeloid cells with cellular and humoral responses following vaccinations in patients with neuroimmunological diseases
Source: Nat Commun. 2023 Nov 25;14:7728. doi: 10.1038/s41467-023-43553-z (PMC10676398; doi:10.1038/s41467-023-43553-z)
Supplement: Supplementary file 4 — Source Data [file 41467_2023_43553_MOESM4_ESM.zip › Source data files/Source data - supplementary figures.xlsx]

## Sheet: Supplementary Fig. 2A
The PCA analysis of the cluster abundance in untreated and DMT-treated MS at T0- Panel A (Supplementary Fig. 2A).
		Cluster abundance
MS groups	Sample-no at T0	C1	C2	C3	C4	C5	C6	C7	C8	C9	C10	C11	C12	C13	C14	C15	C16	C17	C18
Untreated	1	70.3354	0.0516638	0.466887	1.05241	0.0841928	9.46595	8.44224	0.342512	0.0765389	0.769216	1.52121	0.518551	0.478368	0.960563	2.0876	0.0861063	0.0133943	3.24716
	2	76.2747	0.567611	0.699659	0.48582	0.00295631	7.25477	7.38584	0.210883	0.0473009	0.304499	0.221723	1.31457	0.573523	0.551844	1.7255	0.00591261	0	2.37293
	3	78.5376	0.044503	2.2183	0.407374	5.00659	0	6.6087	0.799343	0.0513496	0.345754	0.316656	0.0736012	0.265306	0.826729	1.90336	0.943122	1.64661	0.00513496
	4	58.1473	0.112895	6.41621	0.815354	0.00627195	14.2373	7.13748	0.0627195	0.163071	0.426493	1.17285	0.627195	1.16658	0.809082	2.09483	0.633467	0.0313598	5.93954
	5	64.5732	0.0354221	2.29181	0.861937	12.811	0	7.54844	0.057856	0.0318798	0.935142	1.3177	0.142869	0.537234	0.907985	2.79008	2.40516	2.75111	0.00118074
	6	61.9908	0.0456368	0.958372	1.2823	0.000894839	16.508	5.40214	0.338249	0.02774	1.5087	1.30646	0.415205	0.0519006	0.620123	4.22722	0.119014	0	5.19722
	7	66.2211	0.010748	3.91226	1.00933	0.00195417	8.90322	7.70238	1.35033	0.515902	1.64151	1.34252	1.23406	2.09194	0.699595	1.97958	0.022473	0.000977087	1.36011
aCD20	8	83.6163	0.0639757	2.57379	0.244092	0	2.29427	3.38875	0.541333	0.279525	0.229328	0.367122	1.36318	2.38679	0.51279	0.0944873	0	0	2.04427
	9	68.7195	0.246207	8.53923	0.901604	0.0190724	8.28955	5.342	0.136974	0.071088	0.56697	0.743823	0.213264	0.788903	0.535761	0.714348	0.65713	0.0173385	3.49718
	10	89.7966	0.0347082	0.416498	0.259485	0.000826385	0.878447	0.676809	4.83848	1.32469	0.437984	0.303283	0.236346	0.423935	0.238825	0.042972	0.00165277	0	0.0884232
	11	78.9945	0.0907644	2.16184	0.97837	0.00117876	2.88089	4.44156	0.618848	0.510403	0.648317	0.663641	5.71226	1.52649	0.592916	0.16149	0.00589379	0	0.0106088
	12	81.2144	0.0516408	3.7373	0.405631	0.00166583	6.25437	3.37831	0.485591	0.294853	0.492254	0.428952	2.27136	0.710478	0.232384	0.0324838	0.00166583	0	0.00666333
	13	87.723	0.0417331	1.1104	0.322686	0.0022357	3.16426	1.76248	0.970295	0.513466	0.256361	0.991907	1.67752	1.094	0.241456	0.127435	0.000745234	0	0
	14	82.9698	0.0167239	1.02456	0.438342	0.00352082	6.65434	1.8986	0.815069	0.681278	0.306311	0.878444	2.72071	0.997271	0.488513	0.103864	0.000880204	0	0.00176041
	15	79.6602	0.0283817	0.687332	0.347985	0	2.71601	8.17024	2.73452	1.38947	0.535551	1.01064	0.418322	1.41168	0.521977	0.123399	0.00246798	0	0.241862
	16	77.974	0.0633296	5.7212	0.511703	0	4.13416	4.48627	0.85495	0.482572	0.547168	0.875215	0.990475	1.44138	0.320448	0.11906	0	0.00126659	1.47685
	17	58.9044	0.0201555	5.82925	0.909876	0	16.0582	7.34523	0.298013	0.100777	1.32738	1.49439	0.944428	1.03225	0.647855	0.125252	0.675209	0.00143968	4.28592
	18	82.2861	0.0605629	1.24078	0.754009	0.00302815	4.77842	4.22956	0.15595	0.0908444	0.691932	1.61703	0.862265	0.901631	0.268748	0.124154	0.12264	0.000757037	1.81159
	19	86.0343	0.0526048	1.7113	0.410153	0.000821949	2.17981	1.74993	1.24772	0.774276	0.190692	1.0184	2.57763	1.51156	0.385494	0.153705	0.000821949	0	0.000821949
	20	74.0613	0.0774204	2.44745	0.297101	0	8.02365	7.79042	0.217745	0.0870979	1.06066	1.26195	0.868076	1.68486	1.20002	0.0851624	0.00967754	0.000967754	0.826462
	21	69.9485	0.141102	6.91531	1.1951	0.00131258	7.36159	6.95994	0.110256	0.0459402	1.92752	1.00084	0.597223	1.02709	0.444307	0.0787546	0.0334707	0	2.21169
	22	85.134	0.0189067	4.20898	0.532087	0.00270095	1.86096	1.06598	1.30816	1.79883	0.197169	0.912921	1.86816	0.932728	0.0873307	0.0702247	0.000900317	0	0
FTY	23	89.5463	0.140977	0.576726	0.199362	0.00284803	0.123889	3.98297	0.277683	0.0740488	1.1506	1.51658	0.635111	0.506949	0.749032	0.262019	0.0313283	0	0.22357
	24	79.1311	0.212893	1.09121	0.589469	0.00427926	0.909344	2.41671	0.942508	1.06447	1.35332	1.16396	8.59062	1.41858	0.836596	0.273873	0	0	0.00106982
	25	84.7076	0.196222	5.40827	0.436844	0.00143227	0.111717	1.56977	1.51821	1.49243	0.638795	0.863662	0.720434	1.13723	0.95676	0.240622	0	0	0
	26	83.5604	0.138592	7.03915	0.128033	0.00263985	0.263985	0.139912	0.632243	3.16254	0.448774	1.87033	2.16599	0.161031	0.0805153	0.201948	0.00395977	0	0
	27	78.056	0.141336	7.24177	0.188447	0	0.0959063	4.72801	1.53955	0.905221	1.68761	2.52722	0.627597	1.49244	0.614137	0.104319	0.00336513	0	0.0471119
	28	73.7798	1.84452	4.92301	0.461131	0	0.154099	8.56886	0.812524	0.300027	1.06469	0.604723	4.10815	1.90173	1.16859	0.22181	0.00466968	0	0.0817194
	29	81.3268	0.202759	11.0809	0.0727604	0	0.27746	1.83938	1.03126	0.581113	0.403578	0.690739	0.949766	0.990512	0.270669	0.258057	0.00194028	0	0.0223132
	30	77.8133	0.109385	4.03211	0.620972	0	0.252428	9.3903	1.12751	0.284402	0.922202	0.864985	0.799354	1.46745	0.600777	0.218771	0.232233	0	1.26382
	31	76.462	0.0806857	12.5425	0.548429	0	1.63009	4.52659	0.229194	0.0841938	0.268952	0.688752	0.788147	0.595203	0.383549	0.308711	0.00584679	0.00116936	0.85597
IFNβ	32	79.6311	0.0109806	2.93495	0.432948	0.00156865	2.68083	6.73736	1.65022	0.81413	0.158434	0.644716	0.247847	2.12082	0.439223	0.980408	0.00627461	0	0.508243
	33	85.5681	0.0119346	0.466941	0.179019	0.00298365	1.42171	0.860783	3.92201	1.9886	0.213331	0.771273	1.97965	0.577336	0.0954768	1.57089	0.00298365	0	0.366989
	34	81.6947	0.0261306	0.52087	0.118459	0	1.54867	3.00153	5.32019	2.59912	0.168978	1.01212	1.16891	1.62532	0.130653	0.707268	0	0	0.357118

## Sheet: Supplementary Fig. 2B
The PCA analysis of the cluster abundance in untreated and DMT-treated NMOSD at T0- Panel A (Supplementary Fig. 2B).
		Cluster abundance
NMOSD groups	Sample-no at T0	C1	C2	C3	C4	C5	C6	C7	C8	C9	C10	C11	C12	C13	C14	C15	C16	C17	C18
Untreated	1	91.4534	0.0468388	1.26918	0.266679	0.000755464	1.47693	3.02488	0.0513715	0.0279522	0.136739	0.125407	0.190377	0.241748	0.190377	0.131451	0.00982103	0	1.35606
	2	79.1463	0.0531455	0.897128	0.454513	0.0396608	5.4613	5.69767	0.253036	0.0515591	1.07719	0.958205	1.03753	0.477516	0.260175	1.01611	0.0594912	0.0166575	3.04278
aCD20	3	78.2367	0.0349493	1.62631	0.481523	0.0046599	6.12544	4.35546	0.291244	0.0838783	0.549092	1.13624	2.41383	0.757235	0.560742	0.104848	0.0031066	0.000776651	3.23397
	4	78.8319	0.446654	1.21149	0.554723	7.91362	0.00278289	5.8283	0.0491644	0.0324671	0.584871	0.418362	0.0667894	0.0616875	0.477266	0.134506	0.276434	3.10432	0.00463815
	5	70.025	0.0271341	1.92652	1.13692	10.254	0.0217073	7.54057	0.282195	0.176372	0.420578	0.634938	0.309329	0.173658	0.214359	0.143811	0.984968	5.72258	0.00542682
	6	82.8944	0.0139644	0.710634	0.362299	0.0100854	5.85264	4.99694	0.0884413	0.0364627	0.485652	0.253687	0.730029	0.201708	0.166797	0.0465481	0.027153	0.00465481	3.11795
MMF	7	68.2968	0.0137303	7.61949	0.316604	0.00726897	7.21001	5.8281	0.147802	0.0654207	0.688129	0.839162	1.09115	0.775357	0.576671	1.03381	1.19696	0.0234222	4.27011

## Sheet: Supplementary Fig. 2C
The PCA analysis of the cluster abundance in untreated and DMT-treated MS at T1- Panel A (Supplementary Fig. 2C).
		Cluster abundance
MS groups	Sample-no at T1	C1	C2	C3	C4	C5	C6	C7	C8	C9	C10	C11	C12	C13	C14	C15	C16	C17	C18
Untreated	1	58.2915	0.0487701	7.3968	0.662773	0.0112546	13.4931	6.86158	0.285118	0.156314	0.293871	1.03918	0.696537	0.716546	1.04418	1.83201	0.980404	0.038766	6.15129
	2	74.2413	0.0770507	1.87885	0.574917	6.49449	0.00296349	7.04718	0.680121	0.0355619	0.334874	0.428224	0.151138	0.105204	1.36617	2.68789	1.34394	2.53527	0.0148174
	3	73.1596	0.393382	0.713799	0.501245	0	8.53465	7.65192	0.207002	0.0333106	0.470314	0.282347	1.50611	0.342623	0.695557	2.0145	0.00713799	0	3.48651
	4	76.8464	0.0174633	0.284785	0.91212	0.0510465	8.14057	6.99605	0.214932	0.077913	0.392252	0.655544	0.319712	0.173289	0.455388	2.06738	0.0295532	0.00268666	2.36291
	5	59.8741	0.03633	3.36438	1.14825	14.7764	0	7.25389	0.0770637	0.0638527	0.995222	1.5787	0.164035	0.493207	0.982011	3.44254	2.62567	3.12108	0.00330273
	6	72.4982	0.0467753	0.306483	1.07304	0.00139628	10.5419	6.4145	0.222706	0.0258311	1.11353	0.767254	0.435639	0.0726064	0.425167	2.71017	0.0488697	0	3.29591
	7	65.6821	0.010284	3.1932	0.964643	0.0010284	8.14702	8.56764	1.32459	0.583105	1.63516	1.89021	1.61048	2.27894	0.666406	2.07224	0.0318805	0	1.34104
aCD20	8	84.4618	0.0391275	2.73165	0.290272	0.00545966	3.13748	2.28214	0.493189	0.245685	0.186538	0.258424	0.888104	1.88995	0.426763	0.0618761	0.00363977	0	2.59789
	9	68.2249	0.283019	5.0154	1.01078	0.0154024	7.90913	8.42126	0.12707	0.115518	0.670004	0.693107	0.200231	1.01078	0.673854	1.07047	0.791298	0.0288795	3.73893
	10	92.8663	0.0255879	0.456417	0.0386794	0	0.221365	0.333833	3.59243	1.40674	0.277897	0.121989	0.113063	0.402861	0.0969961	0.0267781	0	0	0.0190422
	11	84.4023	0.0811187	4.23405	0.297141	0	2.55083	0.724778	1.78461	2.75451	0.183399	0.671875	1.42399	0.713316	0.12256	0.0555487	0	0	0
	12	77.686	0.122771	1.85171	1.20519	0.00225268	2.80684	2.65704	1.72218	2.42839	0.344661	0.910084	6.04395	1.54421	0.465179	0.207247	0.00225268	0	0
	13	78.2497	0.0167331	1.10532	0.570786	0.00278886	8.15183	2.03029	1.95778	1.42882	0.380214	0.765076	3.29922	1.19735	0.727891	0.114343	0.000929619	0	0.000929619
	14	84.274	0.0401052	1.92623	0.475365	0.00235913	2.70238	2.20815	1.22439	0.940113	0.319662	1.64195	2.52899	1.31639	0.225297	0.173396	0	0	0.00117957
	15	62.7415	0.0194538	5.16872	0.968201	0.00149645	11.1321	10.7295	0.284325	0.101758	1.20763	1.89749	0.805088	1.53535	0.457912	0.148148	0.387579	0.00149645	2.41227
	16	80.1706	0.0369422	5.63068	0.323889	0	3.12033	3.83082	0.840221	0.3909	0.304988	0.851389	1.53525	1.58852	0.286947	0.0953625	0	0	0.993144
	17	78.7306	0.0741758	0.94666	0.980443	0.000734414	6.53702	5.54776	0.196089	0.0719726	0.665379	1.73983	1.51069	0.717522	0.368676	0.0962082	0.0242357	0.00146883	1.7905
	18	80.8331	0.0399112	3.09051	0.554418	0.0026029	3.8844	0.86156	1.81769	2.80246	0.288054	1.02641	2.69661	1.43767	0.375685	0.283716	0.00173527	0	0.00347054
	19	81.7504	0.070215	3.26672	0.117409	0.000575533	5.48483	4.86613	0.124315	0.0552512	0.638266	0.585317	0.513951	1.42675	0.390211	0.0799991	0.00633086	0	0.623302
	20	64.4645	0.216624	5.55359	1.6983	0.00308361	9.26009	9.53067	0.225104	0.0940502	1.88717	1.26197	0.910436	1.62121	0.52036	0.107926	0.0277525	0	2.61722
	21	83.9203	0.0167951	4.71776	0.455708	0.000559838	2.24215	1.13647	1.0956	1.82899	0.326946	0.869989	2.2108	1.01443	0.10469	0.0576633	0.000559838	0	0.000559838
	22	63.6262	0.116092	3.42715	0.658504	0.0136579	5.9363	3.21253	1.40579	1.49261	1.41261	3.07887	4.35881	2.06039	0.767767	8.43276	0	0	0
FTY	23	83.9687	0.0990606	0.518417	0.275719	0.00330202	0.211329	6.31016	0.257557	0.0528323	2.07532	2.51614	1.01867	0.691773	0.896498	0.209678	0.305437	0.00165101	0.587759
	24	75.8942	0.391608	1.14564	0.521739	0.00608088	1.03861	3.48921	1.2709	1.21009	1.15901	1.40833	9.37549	2.13925	0.738218	0.210398	0.00121618	0	0
	25	83.8468	0.2155	5.32973	0.441932	0	0.106189	2.80619	0.910411	0.577791	0.990053	0.89948	0.916658	1.1306	1.59751	0.227993	0.00312319	0	0
	26	89.6415	0.119692	3.80869	0.044279	0.00069186	0.150825	0.0678022	0.554871	2.88298	0.153593	1.07861	1.11943	0.134221	0.0719534	0.168122	0.00276744	0	0
	27	76.6891	0.109041	5.91335	0.318734	0	0.142592	5.73302	0.961794	0.466917	3.17196	2.89796	0.921253	1.41194	0.90308	0.106245	0.00139796	0	0.251632
	28	71.6963	3.49528	4.36433	0.39513	0	0.0931121	11.3454	0.878596	0.336636	0.617166	0.469142	3.1861	1.81927	1.06601	0.212487	0.00119374	0	0.0238749
	29	81.0509	0.174717	10.8081	0.111768	0	0.476619	2.79162	0.611511	0.319887	0.417523	0.637205	0.910843	1.08684	0.273638	0.260791	0.00513875	0	0.0629496
	30	80.8199	0.0809289	4.74838	0.525212	0.00165161	0.0891869	7.82863	0.690373	0.292335	0.787818	0.68707	0.594579	1.54921	0.383173	0.160206	0.132129	0.00165161	0.627612
	31	68.7764	0.115015	13.1859	0.655013	0.000815707	1.44706	7.72067	0.431509	0.145196	0.478004	1.3345	1.2048	1.27577	1.57187	0.319757	0.00897278	0	1.32879
IFNβ	32	63.0741	0.0357867	0.202791	1.57462	0.00596445	11.8037	8.72599	3.21186	1.33007	0.840988	1.2585	0.331027	1.04676	0.2684	2.71681	0.205774	0	3.36693
	33	79.5567	0.00300372	2.2588	0.444551	0.0120149	4.25327	5.87228	1.94041	0.594737	0.228283	0.720894	0.234291	1.33666	0.279346	1.2886	0.0360447	0	0.940166
	34	85.7285	0.00997075	0.841975	0.234867	0.00110786	1.59532	1.02366	4.98648	0.956084	0.385536	0.855269	1.26961	0.392183	0.196091	0.960516	0	0	0.562794
	35	63.8974	0.0266512	0.990939	0.201095	0.00242283	4.82628	12.9864	4.78267	1.80501	0.746232	2.14178	1.22595	2.46644	0.554829	1.64026	0.0266512	0	1.67902

## Sheet: Supplementary Fig. 2D
The PCA analysis of the cluster abundance in untreated and DMT-treated NMOSD at T1- Panel A (Supplementary Fig. 2D).
		Cluster abundance
NMOSD groups	Sample-no at T1	C1	C2	C3	C4	C5	C6	C7	C8	C9	C10	C11	C12	C13	C14	C15	C16	C17	C18
Untreated	1	78.4604	0.0480679	1.08675	0.810884	0	3.66674	9.82361	0.131664	0.0752367	0.202721	0.279003	0.374094	0.22989	0.476499	0.265418	0.0606073	0.00104495	4.0074
	2	71.4438	0.0787785	0.947415	0.570108	0.0590839	7.18958	7.25799	0.197983	0.0331699	1.82538	1.37759	1.34856	0.589802	0.42188	1.37966	0.203166	0.0248774	5.05115
	3	76.5063	0.0385602	1.25706	0.37789	0.0327761	5.96429	7.445	0.209189	0.0356682	0.999672	0.816511	0.883992	0.525382	0.293057	1.08836	0.102184	0.0192801	3.40486
aCD20	4	69.4531	0.0982767	0.447959	0.633085	0.00914202	9.32258	6.31828	0.0674224	0.00457101	1.24903	2.0741	2.92659	0.132559	0.901632	0.0948485	0.0891347	0.00114275	6.17658
	5	76.8488	0.343583	0.995836	0.59659	8.18579	0.0035421	7.98389	0.0592036	0.0328909	0.526761	0.338523	0.0586976	0.103733	0.527773	0.136624	0.236815	3.01686	0.00404811
	6	49.6681	0.029372	3.39541	2.28514	17.2708	0	15.3322	0.381836	0.111614	0.405334	0.904658	0.299595	0.187981	0.252599	0.193855	1.53322	7.74247	0.00587441
	7	73.0607	0.0431719	1.15913	0.517248	0.0301389	9.4408	7.71555	0.127072	0.0203641	0.654095	0.376329	1.06056	0.153138	0.333157	0.0390991	0.0855293	0.0138476	5.17004
MMF	8	83.3142	0.0164316	3.78701	0.591539	0.00483283	2.24533	4.01318	0.0927904	0.0502615	0.456219	0.562542	0.655332	0.597338	0.44752	0.424323	0.994597	0.00966566	1.73692

## Sheet: Supplementary Fig. 2E
The PCA analysis of the cluster abundance in untreated and DMT-treated MS at T2- Panel A (Supplementary Fig. 2E).
		Cluster abundance
MS groups	Sample-no at T2	C1	C2	C3	C4	C5	C6	C7	C8	C9	C10	C11	C12	C13	C14	C15	C16	C17	C18
Untreated	1	76.9429	0.062518	2.42378	0.456863	5.16976	0.00120227	7.81115	0.56146	0.0144272	0.256083	0.414783	0.0841589	0.0973839	0.801914	2.10397	0.839184	1.95249	0.00601135
	2	53.9728	0.101593	7.50044	0.64729	0.0174159	13.6995	9.332	0.261238	0.161581	0.314453	1.01012	0.626971	1.24911	1.11075	2.19246	1.13784	0.0541827	6.61029
	3	78.2428	0.417622	0.563345	0.574896	0.00266567	6.95563	7.06581	0.15994	0.0284338	0.3261	0.142169	0.967639	0.487818	0.46205	1.47945	0.00177711	0	2.12187
	4	80.31	0.014221	0.47234	0.87256	0.0365683	6.30701	6.83014	0.198078	0.10361	0.202141	0.444914	0.390062	0.486561	0.227536	1.57955	0.00304736	0.00609471	1.51555
	5	68.3201	0.0503593	2.87629	1.04011	11.4257	0.0019369	6.43824	0.0600438	0.0581069	0.726336	1.06529	0.180131	0.50553	0.7612	2.4095	1.73933	2.33783	0.00387379
	6	63.9898	0.0320436	6.31328	0.795637	0.00136356	7.47776	5.76308	0.359298	0.121357	1.62673	1.7249	4.19294	1.23061	0.62451	2.07602	0.0109085	0	3.65979
	7	75.0049	0.0599198	0.999183	0.888681	0.00311272	8.84168	5.49006	0.374305	0.0661453	1.22019	0.962608	0.697249	0.379752	0.383643	2.1719	0.00622544	0	2.45049
	8	68.6242	0.0080928	3.99245	0.867278	0.0013488	9.05449	6.95036	0.894254	0.422174	1.23145	1.15322	0.99946	1.802	0.500405	1.99757	0.0161856	0	1.48503
	9	77.0204	0.047598	1.30895	0.537177	6.73172	0.00113329	6.44613	0.758168	0.039665	0.186992	0.276522	0.0861297	0.141661	1.09475	2.85815	0.496379	1.96172	0.00679971
	10	75.4902	0.0132079	0.392173	1.18261	0.0406397	8.43984	6.90062	0.130047	0.0497836	0.483612	0.880865	0.477516	0.279398	0.447036	2.23823	0.00711194	0.00711194	2.53998
	11	74.9755	0.370138	0.470151	0.578575	0	7.40277	8.62254	0.354249	0.048604	0.385094	0.222457	1.37961	0.248628	0.816922	1.63291	0.00373877	0	2.48815
	12	63.5002	0.074472	4.34917	0.465982	0.00957498	11.3676	8.73132	0.168094	0.158519	0.389382	0.870259	0.488324	1.20645	0.816001	1.55008	0.84047	0.0329805	4.98112
	13	85.8831	0.0155255	0.791803	0.457486	0.00828029	3.70957	1.80303	0.968794	0.641722	0.359157	0.823889	2.3723	1.25343	0.358122	0.551674	0.00207007	0	0
	14	67.076	0.0349274	2.91854	0.923481	11.9382	0	7.52616	0.0377216	0.0475013	0.821493	0.957011	0.156475	0.574207	0.652444	2.16969	1.83439	2.32896	0.00279419
	15	76.8285	0.0258475	0.541276	0.847644	0.00228066	7.44863	6.25965	0.816475	0.17409	0.846124	0.751097	0.509347	0.343619	0.397595	2.17727	0.00304088	0.00304088	2.02446
	16	69.7543	0.0278235	5.58616	0.725796	0.00238487	5.30554	5.70461	0.412583	0.171711	1.04219	1.34745	3.72119	1.63364	0.581908	1.51519	0.00238487	0.000794957	2.46437
	17	60.6757	0.011518	2.9582	0.980947	0.000959831	11.6543	9.82867	0.940634	0.353218	2.33815	1.97245	1.70754	1.84767	0.720833	2.07324	0.0345539	0	1.90143
aCD20	18	83.4057	0.0810537	4.08163	0.370531	0.00144739	2.69286	2.52207	0.560139	0.238095	0.154147	0.283688	1.31133	1.71298	0.411058	0.10783	0.00289477	0	2.06253
	19	70.8406	0.214249	7.44885	0.783313	0.0102023	7.58828	6.41614	0.0963555	0.0827524	0.457972	0.7255	0.247124	0.771978	0.516919	0.0453438	0.524854	0.0215383	3.20807
	20	84.6847	0.0432126	2.77401	0.494544	0.00360105	1.14633	0.734615	1.59647	4.16162	0.247272	2.21105	0.777827	0.781428	0.183654	0.156046	0.0024007	0	0.00120035
	21	81.2751	0.129633	1.86436	0.782511	0.00235696	1.76772	2.38289	1.73708	2.34164	0.286371	0.674091	3.75228	2.11066	0.648165	0.242767	0.00235696	0	0
	22	82.5823	0.0340633	0.863747	0.382806	0.00324412	5.53771	2.06488	1.53933	1.41768	0.242498	0.665856	2.93512	1.1914	0.447689	0.0908354	0.00081103	0	0
	23	75.2428	0.0913696	3.64286	0.205581	0.000993147	9.11809	4.96474	0.348595	0.206575	0.97825	0.784586	0.553183	1.82739	0.705135	0.132089	0.0198629	0.00198629	1.17589
	24	82.5753	0.176595	4.36033	0.340246	0.00184916	2.55924	0.736892	2.25043	2.97068	0.281073	0.685115	1.82143	0.951395	0.228372	0.0610224	0	0	0
	25	81.058	0.0250042	0.273657	0.2681	0.00277824	1.98089	9.81691	2.02534	0.787631	0.372284	0.707062	0.351447	1.45997	0.613991	0.0986275	0.00138912	0	0.156971
	26	84.9702	0.105765	0.478404	0.22014	0	1.26673	1.29378	6.55746	2.44613	0.451348	0.22137	0.302538	0.805539	0.547275	0.0344353	0.00122983	0	0.297619
	27	62.2947	0.0242357	6.65381	0.86808	0	14.3531	6.56679	0.154227	0.0484715	1.26907	1.67116	1.09722	0.843845	0.424126	0.0605894	0.261085	0.00330487	3.40622
	28	82.2738	0.0393188	3.20261	0.491486	0.000936163	3.29529	0.904333	1.86952	2.31888	0.303317	1.0822	2.26083	1.32748	0.433443	0.186296	0.00187233	0	0.00842547
	29	87.3691	0.0951061	1.02391	0.270142	0	2.65791	0.909578	1.67852	1.46605	0.160871	1.10181	1.96991	1.03403	0.1376	0.124447	0.00101177	0	0
	30	78.6279	0.211563	1.83637	1.07559	0.000846253	5.86707	5.10206	0.221718	0.0897028	0.679541	1.75513	0.742164	0.930032	0.36135	0.0888565	0.176021	0.000846253	2.23326
	31	83.6296	0.386896	6.4359	0.300042	0	1.32334	3.32573	0.506123	0.329256	0.130281	0.484015	0.761159	1.75998	0.180815	0.0560605	0	0	0.390844
	32	85.0065	0.0379073	1.9953	0.179772	0.00229741	2.45306	3.30023	0.509451	0.219977	0.190685	0.247546	1.13205	2.25721	0.575502	0.0832812	0.000574353	0.00172306	1.80691
	33	69.8799	0.196151	8.56912	0.643581	0.00641017	6.64479	7.53708	0.0846143	0.0820502	0.424354	0.642299	0.183331	1.01922	0.643581	0.0474353	0.538455	0.0230766	2.83458
	34	87.7609	0.0452982	0.792106	0.200781	0	0.951262	0.418702	4.72325	3.15251	0.43829	0.279135	0.369731	0.548475	0.127325	0.0746808	0	0	0.11753
	35	81.0468	0.128251	1.80773	0.998089	0.00523473	1.61143	1.6472	1.7388	2.48039	0.299252	1.14815	5.14574	1.26768	0.476361	0.194558	0.00348982	0	0.000872456
	36	77.194	0.0636249	4.73652	0.397302	0.00282777	3.27456	1.33754	3.07803	3.4004	0.388819	1.76595	2.36967	1.32481	0.251672	0.412855	0.00141389	0	0
	37	85.4701	0.0242994	1.04256	0.34482	0.00231423	4.17371	2.26794	1.1224	0.841221	0.304321	0.779894	1.93816	1.14438	0.437389	0.102983	0.00115711	0	0.00231423
	38	78.4431	0.0264365	5.30255	0.823598	0	3.68585	1.43367	1.34623	1.88411	0.526696	1.68177	3.34421	1.19066	0.212509	0.0976116	0.00101679	0	0
	39	86.8177	0.022044	0.349555	0.129115	0.00104971	0.859716	5.01029	2.42064	1.6428	0.231987	0.415687	0.449278	1.25441	0.227788	0.0923749	0.00104971	0	0.0745297
	40	77.6684	0.0368508	3.6801	0.658334	0.000995966	4.4201	2.5188	1.75788	1.47801	0.607539	1.09357	3.02973	1.91026	0.902346	0.221105	0.00199193	0	0.0139435
	41	80.2903	0.0671659	1.07165	0.962377	0	5.3452	4.79685	0.320792	0.111275	0.696721	1.9418	1.63404	0.804988	0.333825	0.139344	0.0641585	0	1.41951
	42	77.9521	0.11166	1.29791	1.16746	0.00552773	3.09885	3.12206	1.74455	1.33218	0.529557	0.978409	5.76985	1.92255	0.787149	0.179099	0	0	0.00110555
	43	79.1201	0.0231913	3.73534	0.515619	0.000773042	3.65494	1.19203	2.09958	2.1908	0.597562	1.42317	2.83011	1.71847	0.67332	0.218771	0.00231913	0	0.00386521
	44	79.3568	0.0769097	6.23727	0.246978	0.00108324	3.41761	1.93791	1.71801	1.20023	0.394298	0.869838	1.54036	1.38654	0.348802	0.146237	0.00216647	0	1.11898
FTY	45	85.5578	0.135005	0.39489	0.268323	0.00168756	0.237947	5.93348	0.173819	0.0202508	1.67406	2.21746	1.01423	0.258197	0.862345	0.261572	0.408391	0	0.580522
	46	85.4612	0.117213	1.11132	0.334012	0.0017626	0.527016	1.81636	0.727952	0.915669	0.63806	0.974716	5.65881	1.20033	0.375433	0.140126	0	0	0
	47	81.9301	0.207002	6.08181	0.614256	0.00225002	0.171002	2.63253	1.13401	1.12501	0.873009	1.30501	0.929259	1.58177	1.02376	0.387004	0.00225002	0	0
	48	85.1455	0.0899002	5.71665	0.11687	0.00299667	0.165816	0.105882	0.586349	3.79279	0.4505	1.95283	1.47836	0.147836	0.0659268	0.177803	0.00399556	0	0
	49	78.0496	0.142759	5.58892	0.172295	0.0016409	0.0902497	5.49539	1.45056	0.912343	1.84274	3.10295	0.858193	1.73444	0.415149	0.0968134	0.00328181	0	0.0426635
	50	80.464	3.26441	4.47608	0.256218	0.000499451	0.0324643	5.02397	0.949456	0.66377	0.315153	0.35461	1.49685	2.03476	0.483968	0.182299	0	0	0.00149835
	51	78.5015	0.107258	13.1033	0.0882642	0	0.523999	1.98874	1.12397	0.669244	0.530703	0.655837	0.843538	1.15302	0.297193	0.313952	0.00335181	0	0.0960851
	52	79.147	0.0843817	4.10249	0.449524	0	0.0767106	9.19761	1.13992	0.325253	0.813133	0.652041	0.776312	1.62473	0.627493	0.171832	0.0997238	0.00153421	0.710341
	53	73.1079	0.516992	12.3561	0.494742	0.00065442	1.1256	6.74118	0.251952	0.187819	0.302342	0.773525	0.867107	1.53462	0.70023	0.268312	0.00130884	0	0.769598
	54	83.3698	0.083999	7.00225	0.140776	0.00311107	0.250441	0.0373329	0.60277	3.94951	0.318107	2.28353	1.51509	0.107332	0.0769991	0.255108	0.0023333	0	0.00155554
	55	91.1899	0.0666006	0.664299	0.211756	0.00341542	0.0853854	3.52642	0.240787	0.0444004	0.792377	1.34397	0.510605	0.452543	0.587452	0.136617	0.0102463	0.00170771	0.131494
	56	79.6457	0.164818	1.35705	0.536044	0.00308071	0.844116	2.5154	1.44486	1.3586	0.7748	1.15989	7.91744	1.4541	0.579174	0.244917	0	0	0
	57	84.0197	0.165821	7.05311	0.340219	0	0.0528911	1.17647	1.67679	1.81688	0.473161	0.889143	0.551783	1.1536	0.4217	0.207276	0	0	0.00142949
	58	75.5399	0.140777	1.28577	0.529088	0.00234629	1.15437	3.0185	1.18605	1.36906	1.35615	1.24001	10.1606	1.98379	0.814162	0.219378	0	0	0
	59	83.5591	0.0927552	3.57439	0.573094	0	0.107662	6.88376	0.823202	0.346176	0.631066	0.473714	0.523404	1.1611	0.415742	0.163978	0.109319	0	0.5615
	60	79.9633	0.0883561	7.50223	0.578331	0.00200809	1.00907	5.63973	0.423708	0.16366	0.318283	0.870508	0.800225	0.748014	0.77914	0.276113	0.00602428	0	0.83135
IFNβ	61	85.5688	0.0178043	0.220125	0.456436	0	2.76937	1.21069	4.62101	1.84679	0.093877	0.492045	0.865934	0.469385	0.127867	0.671706	0.00161857	0	0.566499
	62	77.6881	0.0262713	0.994558	0.865078	0	3.31957	4.07769	5.36686	2.83168	0.193282	0.592982	0.79377	1.43929	0.118221	0.848189	0.00187652	0	0.84256
	63	81.5427	0.00521785	3.22115	0.398296	0.012175	3.00722	5.02652	1.46274	0.687016	0.125228	0.598313	0.41047	1.948	0.1948	0.857466	0.00173928	0	0.500913
	64	74.8161	0.0177925	2.81122	0.427021	0.0163098	4.23759	7.32756	1.83856	0.901489	0.363264	1.21731	0.447779	2.40941	0.444813	1.89046	0.0222407	0	0.811043

## Sheet: Supplementary Fig. 2F
The PCA analysis of the cluster abundance in untreated and DMT-treated NMOSD at T2- Panel A (Supplementary Fig. 2F).
		Cluster abundance
NMOSD groups	Sample-no at T2	C1	C2	C3	C4	C5	C6	C7	C8	C9	C10	C11	C12	C13	C14	C15	C16	C17	C18
Untreated	1	92.0411	0.019359	0.711636	0.249344	0	1.10114	3.73474	0.0518821	0.0379436	0.0975693	0.0867283	0.134739	0.240051	0.105313	0.100667	0.0123898	0	1.27537
	2	69.6629	0.112176	1.41823	1.10574	10.9198	0.00133543	6.80404	0.219011	0.0427339	0.416656	0.72247	0.157581	0.349884	0.645015	2.10865	1.23261	4.08109	0
	3	91.489	0.027281	1.72935	0.237544	0	1.21034	3.36554	0.0379272	0.027281	0.0605504	0.0758544	0.119105	0.159028	0.162355	0.11977	0.00665389	0	1.17242
	4	83.4424	0.134656	0.66759	0.360347	0.0139081	3.9518	5.32302	0.178909	0.0568968	0.849027	0.710578	0.832591	0.487416	0.211151	0.670751	0.0208622	0.00568968	2.08242
	5	76.1578	0.00791311	5.42246	1.02574	7.08817	0.00197828	4.70534	0.0267068	0.0405547	0.316525	0.553918	0.0613266	0.492591	0.323449	1.21071	0.47083	2.09005	0.00395656
	6	78.3944	0.0208952	1.11294	0.647751	5.83526	0	4.55515	0.109975	0.0351919	0.091279	0.243044	0.0395909	0.454196	0.646651	0.792918	0.65105	6.36644	0.00329924
aCD20	7	82.8941	0.0360855	3.77598	0.90791	0.00144342	1.96594	3.61721	0.187644	0.11836	0.587471	0.985855	2.30803	1.19226	0.627887	0.0938222	0	0	0.700058
	8	83.6427	0.0241907	0.64362	0.362861	0.0014661	3.62054	4.49214	0.148076	0.0227246	0.505806	1.24692	2.05914	0.339403	0.544658	0.107026	0.00513136	0.0014661	2.23214
	9	82.2872	0.0154468	4.0405	0.288808	4.00212	0	5.02113	0.0631913	0.0308935	0.34919	0.39085	0.0383829	0.456382	0.281318	0.0491488	0.212978	2.46867	0.00374467
	10	77.8457	0.351348	1.00405	0.525671	7.57651	0.00450446	7.42155	0.0418915	0.0238737	0.697291	0.411708	0.0522518	0.128377	0.529725	0.163962	0.165314	3.05132	0.00495491
	11	73.1951	0.0163368	1.44141	0.409676	0.0175935	10.2796	5.99686	0.173421	0.0138234	0.764059	0.356896	1.09833	0.0590638	0.349356	0.0377003	0.142004	0.0314169	5.61734
	12	82.7858	0.0390622	3.3019	0.543041	4.15361	0	4.43318	0.10723	0.0696992	0.394452	0.435046	0.0176163	0.668653	0.638782	0.10723	0.170035	2.13387	0.000765926
	13	77.5441	0.0236295	2.3275	1.09483	6.37996	0.0078765	7.23456	0.126024	0.118147	0.40564	0.40564	0.153592	0.255986	0.106333	0.0866415	0.531664	3.19786	0
	14	73.9385	0.0508723	4.47924	0.349902	0.00372236	5.70142	1.13656	1.15269	2.13167	0.924386	1.35742	7.24123	0.911979	0.286622	0.333772	0	0	0
	15	72.8428	0.0288486	0.657107	0.39747	0.0192324	10.7039	7.00167	0.196598	0.0769297	0.823788	0.487221	1.11121	0.267117	0.203009	0.0897513	0.0523549	0.0192324	5.0218
	16	81.6757	0.0153075	1.61239	0.216856	0.00255125	3.28346	5.93038	0.301047	0.0854668	0.945237	1.22077	1.80118	1.22077	0.743689	0.0956718	0.030615	0.00127562	0.817675
	17	76.5701	0.201476	1.8663	0.817215	0.000706934	5.8011	4.08678	0.376089	0.1223	0.763488	0.397297	3.34592	1.13887	0.707641	0.130783	0.0021208	0.00141387	3.6704
	18	77.2601	0.0978848	2.03876	0.319655	0.0030589	6.40992	6.94676	0.175887	0.0489424	1.24803	0.746371	0.587309	1.0125	0.885551	0.091767	0.0458835	0.00152945	2.08005
	19	79.2131	0.248039	2.24985	0.492991	0.0452852	4.61703	3.84615	0.355077	0.118359	0.753381	0.921142	3.53019	0.665898	0.444618	0.049402	0.00514604	0.0288179	2.41555
MMF	20	82.4642	0.0107487	8.95292	0.269486	0.0023033	1.96548	2.09063	0.059118	0.0376205	0.378509	0.378509	0.425342	0.437627	0.256434	0.389257	0.387722	0.0023033	1.49177
	21	78.6402	0.00721507	6.04061	0.281388	0.00561172	3.77829	4.86857	0.0986059	0.0913908	0.405647	0.440921	0.636529	0.93876	0.300628	0.75678	0.316661	0.00641339	2.38578
Others	22	70.9842	0.00575995	2.42062	0.537116	15.3416	0.00143999	5.67355	0.172799	0.0518396	0.0115199	0.182879	0.0691194	0.351357	0.552956	0.848153	0.0460796	2.7475	0.00143999
	23	78.9867	0.0424203	1.49489	1.11481	0	6.45977	4.01466	0.179862	0.145926	0.054298	0.176469	2.27882	0.422507	0.268097	0.344453	0.00678725	0	4.00957
	24	79.4362	0.0264532	2.22824	0.382689	0	3.16733	5.12045	0.274231	0.164891	0.581088	0.911752	2.50159	1.33236	0.396797	1.74238	0.0176354	0	1.71593

## Sheet: Supplementary Fig. 2G
The PCA analysis of the cluster abundance in untreated and DMT-treated MS at T3- Panel A (Supplementary Fig. 2G).
		Cluster abundance
MS groups	Sample-no at T3	C1	C2	C3	C4	C5	C6	C7	C8	C9	C10	C11	C12	C13	C14	C15	C16	C17	C18
Untreated	1	78.8951	0.044982	1.96588	0.436492	4.85639	0	6.8256	0.961282	0.051646	0.293216	0.329868	0.078302	0.271558	0.738038	1.89424	0.618086	1.72931	0.009996
	2	66.1616	0.116997	2.53241	0.737833	12.7451	0	6.92922	0.0264186	0.0603853	0.70198	1.21714	0.205688	0.696318	0.477422	2.52486	2.48523	2.37767	0.00377408
	3	70.7092	0.0604943	0.231895	1.25022	0.0417699	10.0867	8.5153	0.354324	0.16996	0.659676	1.43602	0.390332	0.259261	0.581898	2.05537	0.0446506	0.00720171	3.1457
	4	80.6385	0.508744	0.700153	0.431173	0.00302224	5.1499	6.45048	0.26092	0.05843	0.46744	0.178312	1.07793	0.257898	0.418077	1.07793	0.00100741	0	2.32008
	5	80.9732	0.0070243	4.09918	0.353222	0.00100347	5.82014	2.09124	0.519799	0.331146	0.412427	0.497722	2.50065	0.961326	0.443535	0.878038	0.00401389	0	0.106368
	6	56.0959	0.0102138	2.63176	1.27502	0.00680921	15.1318	10.7517	1.03159	0.456217	1.52016	1.12692	1.47419	1.9236	0.74731	3.41482	0.0783059	0	2.32364
	7	67.8736	0.0353399	0.483819	1.0745	0.00420713	13.1565	6.33088	0.417347	0.0588998	1.22343	0.940713	0.451004	0.114434	0.344143	3.64421	0.0344984	0	3.8125
aCD20	8	75.9632	0.0951435	2.82921	0.249882	0	8.78039	4.6683	0.370119	0.170422	1.30796	1.32574	0.580271	1.77531	0.61791	0.125464	0.0585498	0	1.08213
	9	76.8213	0.123619	2.94821	0.211086	0.00116622	7.39035	5.20718	0.228579	0.117788	1.00528	1.17905	1.06709	1.6677	0.977294	0.204089	0.00699733	0	0.843178
	10	76.4967	0.064889	2.91633	0.364847	0.00489728	4.29981	3.90068	0.929259	0.54972	0.499523	0.640319	1.47286	2.87103	0.669703	0.14447	0.00734592	0	4.16758
	11	70.1865	0.152871	3.97996	0.309277	0	9.15373	6.25359	0.679527	0.373784	1.61531	1.2645	0.599115	2.75345	1.51369	0.115758	0.00795285	0	1.04094
	12	70.4275	0.361088	7.79094	1.30894	0.00153003	5.41173	6.14997	0.297592	0.130053	2.00588	1.17201	0.692341	1.78555	0.611249	0.102512	0.0198904	0	1.73123
	13	82.0887	0.0322688	0.991728	0.505545	0.0107563	6.01276	2.09317	1.1606	1.13371	0.329142	0.932569	2.77404	1.31442	0.488335	0.132302	0	0	0
	14	80.8644	0.0286952	0.352541	0.338877	0	2.06605	7.68484	3.12641	1.48668	0.528811	0.907315	0.612164	1.11638	0.608065	0.102483	0	0	0.17627
	15	82.3598	0.0552674	2.05481	0.420883	0.00141711	4.44407	1.95562	1.74588	1.41286	0.276337	1.34059	1.90035	1.56591	0.242326	0.223904	0	0	0
FTY	16	77.6548	0.0763703	3.66969	0.223236	0	0.158615	9.56391	0.522843	0.266317	2.02871	2.31852	0.258484	1.48041	0.800909	0.144908	0.0783285	0.00979106	0.74412
	17	71.2745	1.71704	5.65602	0.327339	0	0.152758	9.9144	1.59503	0.970113	0.598137	0.510847	2.88058	3.17915	0.984	0.222194	0.000991936	0	0.0168629
	18	81.9061	0.124231	10.9874	0.0550568	0	0.265402	1.37501	1.21407	0.828675	0.532215	0.574567	0.622565	0.924671	0.36281	0.187758	0	0	0.0395279
	19	81.7074	0.127358	9.28773	0.193048	0.00268122	0.250694	0.092502	0.644833	3.23087	0.457147	1.94388	1.64627	0.163554	0.0804365	0.168917	0.00268122	0	0
	20	70.269	1.8716	4.95628	0.418577	0	0.243948	9.7006	1.95958	0.830489	0.965127	0.726512	4.1991	2.20753	1.16908	0.390583	0	0	0.0919804
	21	89.0447	0.237038	5.35912	0.121798	0	0.05153	0.273577	0.668016	1.01842	0.823543	1.08213	0.555587	0.482508	0.192066	0.0899432	0	0	0
	22	91.3041	0.143678	0.397465	0.153078	0	0.075196	4.0485	0.127565	0.0281985	0.817757	1.3495	0.435063	0.436406	0.461919	0.107423	0.00671393	0	0.107423
	23	77.4555	0.0563758	5.63564	0.698866	0	1.85068	7.54367	0.798009	0.377135	0.756213	0.558898	0.887433	1.57561	0.371303	0.553066	0.0388799	0	0.842721
	24	76.4874	0.0710526	7.11831	0.160956	0.00145005	0.104404	5.64941	1.31665	0.868582	2.02282	2.6507	0.81493	1.74731	0.82798	0.117454	0.00145005	0	0.0391514

## Sheet: Supplementary Fig. 2H
The PCA analysis of the cluster abundance in untreated and DMT-treated NMOSD at T3- Panel A (Supplementary Fig. 2H).
		Cluster abundance
NMOSD groups	Sample-no at T3	C1	C2	C3	C4	C5	C6	C7	C8	C9	C10	C11	C12	C13	C14	C15	C16	C17	C18
Untreated	1	82.8702	0.0186815	0.920066	0.474044	0	2.42393	8.03307	0.216005	0.0934077	0.173972	0.198491	0.339771	0.339771	0.321089	0.226514	0.0140112	0	3.33699
	2	76.5154	0.0526341	0.492227	0.386958	0.0311906	5.82679	7.66314	0.206638	0.0458112	1.31585	0.965934	0.941566	0.313855	0.386958	1.26712	0.120864	0.0224182	3.44461
	3	76.5315	0.0684724	0.926766	0.961799	8.81383	0.00159238	4.37905	0.13376	0.0350324	0.457014	0.719757	0.10669	0.410835	0.358286	1.69589	0.996831	3.39814	0.00477715
	4	79.4098	0.0573291	1.15563	0.562227	5.31048	0	4.13071	0.0854907	0.0764388	0.119687	0.317824	0.022127	0.535071	0.40935	0.770422	0.661799	6.3756	0
aCD20	5	75.846	0.0161871	0.595113	0.605587	0.00190436	6.6786	5.33222	0.451334	0.0818876	0.622727	1.61966	3.00699	0.537983	0.99503	0.115214	0.00476091	0.00190436	3.48689
	6	79.0799	0.0436684	0.965073	0.336247	0.0196508	7.74605	4.91124	0.120816	0.0291123	0.5575	0.347164	1.0182	0.232171	0.229987	0.0720529	0.0327513	0.0145561	4.24384
	7	74.2555	0.130485	4.20422	0.383128	0.00185086	5.56738	0.576542	0.922653	2.35151	0.901368	1.58896	7.62831	0.697773	0.18231	0.607081	0	0	0.000925429
	8	83.6453	0.245985	2.78864	0.360819	3.71033	0.000604387	4.59092	0.0525816	0.0507685	0.496806	0.511915	0.0296149	0.557849	0.475652	0.102141	0.185547	2.19392	0.000604387
	9	74.4957	0.0309077	0.413895	0.554996	0.00537526	7.78741	5.51099	0.287576	0.0416583	0.572465	1.60452	3.09481	0.346704	0.744474	0.11288	0.014782	0.00134382	4.37949
	10	87.6689	0.0808682	1.49215	0.975635	0	1.05129	2.74952	0.85042	0.526947	0.13565	0.496948	2.04127	1.45171	0.112172	0.0952157	0.00130433	0	0.269995
	11	79.162	0.0527166	2.20378	0.585613	0.00114601	5.53066	6.46925	0.238371	0.0779289	0.732303	0.764391	0.885869	1.56775	0.483618	0.100849	0.0148982	0	1.12882
MMF	12	81.8909	0.0195991	9.89706	0.154926	0.00326651	1.32527	2.63374	0.0415313	0.0517975	0.435379	0.745698	0.377049	0.62017	0.135793	0.289786	0.163792	0.00186658	1.21234
Others	13	71.8543	0.0146242	2.685	0.560105	13.5756	0.00146242	6.38198	0.220825	0.0467973	0.0277859	0.231062	0.0614215	0.463586	0.685873	0.665399	0.0789705	2.44516	0
	14	74.3892	0.133729	5.34264	1.32098	0.00815421	4.0184	5.71121	0.234841	0.256042	0.689846	0.797482	0.349	0.898594	0.0554486	0.092958	0.980136	0.0244626	4.69683
	15	81.4017	0.201008	6.7467	0.0662542	0.00449181	2.07971	3.4688	0.375066	0.596288	0.616501	0.773714	0.234697	0.656927	0.0190902	0.093205	0.418861	0.00336886	2.24366

## Sheet: Supplementary Fig. 3A
Differential proportion of ten defined significant clusters (shown in Fig. 1) between four time points in aCD20-treated MS patients- Panel A (Supplementary Fig. 3A).
		Cluster abundance
Timepoint	Sample-no	C15	C10	C16	C1	C2	C4	C14	C8	C9	C6
T0	1	0.0944873	0.229328	0	83.6163	0.0639757	0.244092	0.51279	0.541333	0.279525	2.29427
	2	0.714348	0.56697	0.65713	68.7195	0.246207	0.901604	0.535761	0.136974	0.071088	8.28955
	3	0.042972	0.437984	0.00165277	89.7966	0.0347082	0.259485	0.238825	4.83848	1.32469	0.878447
	4	0.16149	0.648317	0.00589379	78.9945	0.0907644	0.97837	0.592916	0.618848	0.510403	2.88089
	5	0.0324838	0.492254	0.00166583	81.2144	0.0516408	0.405631	0.232384	0.485591	0.294853	6.25437
	6	0.127435	0.256361	0.000745234	87.723	0.0417331	0.322686	0.241456	0.970295	0.513466	3.16426
	7	0.103864	0.306311	0.000880204	82.9698	0.0167239	0.438342	0.488513	0.815069	0.681278	6.65434
	8	0.123399	0.535551	0.00246798	79.6602	0.0283817	0.347985	0.521977	2.73452	1.38947	2.71601
	9	0.11906	0.547168	0	77.974	0.0633296	0.511703	0.320448	0.85495	0.482572	4.13416
	10	0.125252	1.32738	0.675209	58.9044	0.0201555	0.909876	0.647855	0.298013	0.100777	16.0582
	11	0.124154	0.691932	0.12264	82.2861	0.0605629	0.754009	0.268748	0.15595	0.0908444	4.77842
	12	0.153705	0.190692	0.000821949	86.0343	0.0526048	0.410153	0.385494	1.24772	0.774276	2.17981
	13	0.0851624	1.06066	0.00967754	74.0613	0.0774204	0.297101	1.20002	0.217745	0.0870979	8.02365
	14	0.0787546	1.92752	0.0334707	69.9485	0.141102	1.1951	0.444307	0.110256	0.0459402	7.36159
	15	0.0702247	0.197169	0.000900317	85.134	0.0189067	0.532087	0.0873307	1.30816	1.79883	1.86096
T1	1	0.0618761	0.186538	0.00363977	84.4618	0.0391275	0.290272	0.426763	0.493189	0.245685	3.13748
	2	1.07047	0.670004	0.791298	68.2249	0.283019	1.01078	0.673854	0.12707	0.115518	7.90913
	3	0.0267781	0.277897	0	92.8663	0.0255879	0.0386794	0.0969961	3.59243	1.40674	0.221365
	4	0.0555487	0.183399	0	84.4023	0.0811187	0.297141	0.12256	1.78461	2.75451	2.55083
	5	0.207247	0.344661	0.00225268	77.686	0.122771	1.20519	0.465179	1.72218	2.42839	2.80684
	6	0.114343	0.380214	0.000929619	78.2497	0.0167331	0.570786	0.727891	1.95778	1.42882	8.15183
	7	0.173396	0.319662	0	84.274	0.0401052	0.475365	0.225297	1.22439	0.940113	2.70238
	8	0.148148	1.20763	0.387579	62.7415	0.0194538	0.968201	0.457912	0.284325	0.101758	11.1321
	9	0.0953625	0.304988	0	80.1706	0.0369422	0.323889	0.286947	0.840221	0.3909	3.12033
	10	0.0962082	0.665379	0.0242357	78.7306	0.0741758	0.980443	0.368676	0.196089	0.0719726	6.53702
	11	0.283716	0.288054	0.00173527	80.8331	0.0399112	0.554418	0.375685	1.81769	2.80246	3.8844
	12	0.0799991	0.638266	0.00633086	81.7504	0.070215	0.117409	0.390211	0.124315	0.0552512	5.48483
	13	0.107926	1.88717	0.0277525	64.4645	0.216624	1.6983	0.52036	0.225104	0.0940502	9.26009
	14	0.0576633	0.326946	0.000559838	83.9203	0.0167951	0.455708	0.10469	1.0956	1.82899	2.24215
	15	8.43276	1.41261	0	63.6262	0.116092	0.658504	0.767767	1.40579	1.49261	5.9363
T2	1	0.10783	0.154147	0.00289477	83.4057	0.0810537	0.370531	0.411058	0.560139	0.238095	2.69286
	2	0.0453438	0.457972	0.524854	70.8406	0.214249	0.783313	0.516919	0.0963555	0.0827524	7.58828
	3	0.156046	0.247272	0.0024007	84.6847	0.0432126	0.494544	0.183654	1.59647	4.16162	1.14633
	4	0.242767	0.286371	0.00235696	81.2751	0.129633	0.782511	0.648165	1.73708	2.34164	1.76772
	5	0.0908354	0.242498	0.00081103	82.5823	0.0340633	0.382806	0.447689	1.53933	1.41768	5.53771
	6	0.132089	0.97825	0.0198629	75.2428	0.0913696	0.205581	0.705135	0.348595	0.206575	9.11809
	7	0.0610224	0.281073	0	82.5753	0.176595	0.340246	0.228372	2.25043	2.97068	2.55924
	8	0.0986275	0.372284	0.00138912	81.058	0.0250042	0.2681	0.613991	2.02534	0.787631	1.98089
	9	0.0344353	0.451348	0.00122983	84.9702	0.105765	0.22014	0.547275	6.55746	2.44613	1.26673
	10	0.0605894	1.26907	0.261085	62.2947	0.0242357	0.86808	0.424126	0.154227	0.0484715	14.3531
	11	0.186296	0.303317	0.00187233	82.2738	0.0393188	0.491486	0.433443	1.86952	2.31888	3.29529
	12	0.124447	0.160871	0.00101177	87.3691	0.0951061	0.270142	0.1376	1.67852	1.46605	2.65791
	13	0.0888565	0.679541	0.176021	78.6279	0.211563	1.07559	0.36135	0.221718	0.0897028	5.86707
	14	0.0560605	0.130281	0	83.6296	0.386896	0.300042	0.180815	0.506123	0.329256	1.32334
	15	0.0832812	0.190685	0.000574353	85.0065	0.0379073	0.179772	0.575502	0.509451	0.219977	2.45306
	16	0.0474353	0.424354	0.538455	69.8799	0.196151	0.643581	0.643581	0.0846143	0.0820502	6.64479
	17	0.0746808	0.43829	0	87.7609	0.0452982	0.200781	0.127325	4.72325	3.15251	0.951262
	18	0.194558	0.299252	0.00348982	81.0468	0.128251	0.998089	0.476361	1.7388	2.48039	1.61143
	19	0.412855	0.388819	0.00141389	77.194	0.0636249	0.397302	0.251672	3.07803	3.4004	3.27456
	20	0.102983	0.304321	0.00115711	85.4701	0.0242994	0.34482	0.437389	1.1224	0.841221	4.17371
	21	0.0976116	0.526696	0.00101679	78.4431	0.0264365	0.823598	0.212509	1.34623	1.88411	3.68585
	22	0.0923749	0.231987	0.00104971	86.8177	0.022044	0.129115	0.227788	2.42064	1.6428	0.859716
	23	0.221105	0.607539	0.00199193	77.6684	0.0368508	0.658334	0.902346	1.75788	1.47801	4.4201
	24	0.139344	0.696721	0.0641585	80.2903	0.0671659	0.962377	0.333825	0.320792	0.111275	5.3452
	25	0.179099	0.529557	0	77.9521	0.11166	1.16746	0.787149	1.74455	1.33218	3.09885
	26	0.218771	0.597562	0.00231913	79.1201	0.0231913	0.515619	0.67332	2.09958	2.1908	3.65494
	27	0.146237	0.394298	0.00216647	79.3568	0.0769097	0.246978	0.348802	1.71801	1.20023	3.41761
T3	1	0.125464	1.30796	0.0585498	75.9632	0.0951435	0.249882	0.61791	0.370119	0.170422	8.78039
	2	0.204089	1.00528	0.00699733	76.8213	0.123619	0.211086	0.977294	0.228579	0.117788	7.39035
	3	0.14447	0.499523	0.00734592	76.4967	0.064889	0.364847	0.669703	0.929259	0.54972	4.29981
	4	0.115758	1.61531	0.00795285	70.1865	0.152871	0.309277	1.51369	0.679527	0.373784	9.15373
	5	0.102512	2.00588	0.0198904	70.4275	0.361088	1.30894	0.611249	0.297592	0.130053	5.41173
	6	0.132302	0.329142	0	82.0887	0.0322688	0.505545	0.488335	1.1606	1.13371	6.01276
	7	0.102483	0.528811	0	80.8644	0.0286952	0.338877	0.608065	3.12641	1.48668	2.06605
	8	0.223904	0.276337	0	82.3598	0.0552674	0.420883	0.242326	1.74588	1.41286	4.44407

## Sheet: Supplementary Fig. 3B
Differential proportion of ten defined significant clusters (shown in Fig. 1) between four time points in FTY-treated MS patients- Panel A (Supplementary Fig. 3B).
		Cluster abundance
Timepoint	Sample-no	C15	C10	C16	C1	C2	C4	C14	C8	C9	C6
T0	1	0.262019	1.1506	0.0313283	89.5463	0.140977	0.199362	0.749032	0.277683	0.0740488	0.123889
	2	0.273873	1.35332	0	79.1311	0.212893	0.589469	0.836596	0.942508	1.06447	0.909344
	3	0.240622	0.638795	0	84.7076	0.196222	0.436844	0.95676	1.51821	1.49243	0.111717
	4	0.201948	0.448774	0.00395977	83.5604	0.138592	0.128033	0.0805153	0.632243	3.16254	0.263985
	5	0.104319	1.68761	0.00336513	78.056	0.141336	0.188447	0.614137	1.53955	0.905221	0.0959063
	6	0.22181	1.06469	0.00466968	73.7798	1.84452	0.461131	1.16859	0.812524	0.300027	0.154099
	7	0.258057	0.403578	0.00194028	81.3268	0.202759	0.0727604	0.270669	1.03126	0.581113	0.27746
	8	0.218771	0.922202	0.232233	77.8133	0.109385	0.620972	0.600777	1.12751	0.284402	0.252428
	9	0.308711	0.268952	0.00584679	76.462	0.0806857	0.548429	0.383549	0.229194	0.0841938	1.63009
T1	1	0.209678	2.07532	0.305437	83.9687	0.0990606	0.275719	0.896498	0.257557	0.0528323	0.211329
	2	0.210398	1.15901	0.00121618	75.8942	0.391608	0.521739	0.738218	1.2709	1.21009	1.03861
	3	0.227993	0.990053	0.00312319	83.8468	0.2155	0.441932	1.59751	0.910411	0.577791	0.106189
	4	0.168122	0.153593	0.00276744	89.6415	0.119692	0.044279	0.0719534	0.554871	2.88298	0.150825
	5	0.106245	3.17196	0.00139796	76.6891	0.109041	0.318734	0.90308	0.961794	0.466917	0.142592
	6	0.212487	0.617166	0.00119374	71.6963	3.49528	0.39513	1.06601	0.878596	0.336636	0.0931121
	7	0.260791	0.417523	0.00513875	81.0509	0.174717	0.111768	0.273638	0.611511	0.319887	0.476619
	8	0.160206	0.787818	0.132129	80.8199	0.0809289	0.525212	0.383173	0.690373	0.292335	0.0891869
	9	0.319757	0.478004	0.00897278	68.7764	0.115015	0.655013	1.57187	0.431509	0.145196	1.44706
T2	1	0.261572	1.67406	0.408391	85.5578	0.135005	0.268323	0.862345	0.173819	0.0202508	0.237947
	2	0.140126	0.63806	0	85.4612	0.117213	0.334012	0.375433	0.727952	0.915669	0.527016
	3	0.387004	0.873009	0.00225002	81.9301	0.207002	0.614256	1.02376	1.13401	1.12501	0.171002
	4	0.177803	0.4505	0.00399556	85.1455	0.0899002	0.11687	0.0659268	0.586349	3.79279	0.165816
	5	0.0968134	1.84274	0.00328181	78.0496	0.142759	0.172295	0.415149	1.45056	0.912343	0.0902497
	6	0.182299	0.315153	0	80.464	3.26441	0.256218	0.483968	0.949456	0.66377	0.0324643
	7	0.313952	0.530703	0.00335181	78.5015	0.107258	0.0882642	0.297193	1.12397	0.669244	0.523999
	8	0.171832	0.813133	0.0997238	79.147	0.0843817	0.449524	0.627493	1.13992	0.325253	0.0767106
	9	0.268312	0.302342	0.00130884	73.1079	0.516992	0.494742	0.70023	0.251952	0.187819	1.1256
	10	0.255108	0.318107	0.0023333	83.3698	0.083999	0.140776	0.0769991	0.60277	3.94951	0.250441
	11	0.136617	0.792377	0.0102463	91.1899	0.0666006	0.211756	0.587452	0.240787	0.0444004	0.0853854
	12	0.244917	0.7748	0	79.6457	0.164818	0.536044	0.579174	1.44486	1.3586	0.844116
	13	0.207276	0.473161	0	84.0197	0.165821	0.340219	0.4217	1.67679	1.81688	0.0528911
	14	0.219378	1.35615	0	75.5399	0.140777	0.529088	0.814162	1.18605	1.36906	1.15437
	15	0.163978	0.631066	0.109319	83.5591	0.0927552	0.573094	0.415742	0.823202	0.346176	0.107662
	16	0.276113	0.318283	0.00602428	79.9633	0.0883561	0.578331	0.77914	0.423708	0.16366	1.00907
T3	1	0.144908	2.02871	0.0783285	77.6548	0.0763703	0.223236	0.800909	0.522843	0.266317	0.158615
	2	0.222194	0.598137	0.000991936	71.2745	1.71704	0.327339	0.984	1.59503	0.970113	0.152758
	3	0.187758	0.532215	0	81.9061	0.124231	0.0550568	0.36281	1.21407	0.828675	0.265402
	4	0.168917	0.457147	0.00268122	81.7074	0.127358	0.193048	0.0804365	0.644833	3.23087	0.250694
	5	0.390583	0.965127	0	70.269	1.8716	0.418577	1.16908	1.95958	0.830489	0.243948
	6	0.0899432	0.823543	0	89.0447	0.237038	0.121798	0.192066	0.668016	1.01842	0.05153
	7	0.107423	0.817757	0.00671393	91.3041	0.143678	0.153078	0.461919	0.127565	0.0281985	0.075196
	8	0.553066	0.756213	0.0388799	77.4555	0.0563758	0.698866	0.371303	0.798009	0.377135	1.85068
	9	0.117454	2.02282	0.00145005	76.4874	0.0710526	0.160956	0.82798	1.31665	0.868582	0.104404

[truncated: 15 more sheets: Supplementary Fig. 3C, Supplementary Fig. 4A, Supplementary Fig. 4B, Supplementary Fig. 4C, Supplementary Fig. 5A, Supplementary Fig. 5B, Supplementary Fig. 5C, Supplementary Fig. 6C, Supplementary Fig. 6D, Supplementary Fig. 6E, Supplementary Fig. 6F, Supplementary Fig. 7, Supplementary Fig. 8, Supplementary Fig. 9, Supplementary Fig. 10]
